# Supplementary material for: A digital single-molecule nanopillar SERS platform for predicting and monitoring immune toxicities in immunotherapy
Source: Nat Commun. 2021 Feb 17;12:1087. doi: 10.1038/s41467-021-21431-w (PMC7889912; doi:10.1038/s41467-021-21431-w)
Supplement: Supplementary file 3 — Source Data [file 41467_2021_21431_MOESM3_ESM.xlsx]

## Sheet: Figure 2 Raman Intensity
	Raman intensity with nanoboxes	Raman intensity without nanoboxes
	144.418	19.2625
	149.28	17.9337
	149.689	26.3029
	183.033	21.3028
	256.705	17.287
	229.988	7.21323
	274.703	11.2216
	452.445	18.0668
	210.397	24.9286
	175.058	29.3921
	121.845	13.7352
Average	213.415	18.786
SD	85.0313	6.00996
Median	183.033	18.0668
Q1	149.485	15.5111
Q3	243.347	23.1157

## Sheet: Figure 3e-f
Figure e					Figure f
Raman Shift	Intensity (line a)	Intensity (line b)	Intensity (line c)	Intensity (line d)	Raman Shift	Intensity (line a)	Intensity (line b)	Intensity (line c)	Intensity (line d)
1100.65	20.9078	39.5107	55.2991	43.8041	1100.65	5.95763	22.8347	10.8469	4.49619
1102.43	9.7547	35.2422	31.3192	40.7263	1102.43	11.114	-3.72124	-0.70336	29.6072
1104.21	29.0015	60.9335	5.4593	32.1283	1104.21	-1.08971	26.6027	4.58629	6.51813
1105.98	31.9281	27.1848	25.3194	60.3703	1105.98	15.2665	33.2466	6.51592	8.30905
1107.76	62.7747	49.5159	27.2995	13.2522	1107.76	11.2226	9.85042	12.8056	4.53993
1109.54	50.1932	44.607	22.3595	39.0939	1109.54	28.2187	16.3742	14.6951	12.0108
1111.32	21.1473	65.9379	-17.1005	28.4156	1111.32	25.0547	0.73782	12.1847	21.4816
1113.1	28.3012	62.0689	28.8794	22.3773	1113.1	10.4507	4.94142	14.3543	14.5524
1114.87	4.895	78.6796	52.6994	25.2188	1114.87	26.0065	13.0249	18.3238	18.6232
1116.65	34.1287	77.6103	27.8794	29.5803	1116.65	37.7223	16.8283	11.3333	12.294
1118.42	40.4024	55.981	27.6192	43.6049	1118.42	13.558	25.4717	11.9828	25.8046
1120.2	37.3159	78.3916	8.27909	35.6626	1120.2	4.83364	6.07501	8.27219	5.95535
1121.98	42.5494	37.362	28.059	57.0004	1121.98	16.9892	4.79822	2.20161	21.506
1123.75	29.6227	53.3723	69.3588	7.2584	1123.75	22.0247	17.4413	12.811	16.6166
1125.52	38.496	66.7026	63.2186	24.4764	1125.52	13.6601	16.4044	5.7404	14.0872
1127.3	21.8491	69.7528	48.4784	27.8145	1127.3	30.4554	14.0874	6.34974	16.0378
1129.07	0.44227	23.5629	23.0981	38.9527	1129.07	14.1707	17.2503	16.5991	24.3883
1130.84	40.8352	36.613	28.6378	13.571	1130.84	16.3259	20.3331	12.4484	31.2988
1132.61	40.1881	78.0629	43.8975	55.0293	1132.61	19.881	2.61589	16.2177	5.00931
1134.39	27.3809	55.1127	59.6771	13.4078	1134.39	12.5961	6.17857	13.0269	11.4797
1136.16	34.6936	43.8824	16.4568	58.4263	1136.16	5.07104	25.3812	19.3561	16.9102
1137.93	6.64619	78.9721	39.8363	37.165	1137.93	1.42596	30.8237	14.3654	18.6605
1139.7	27.0387	43.5017	39.056	22.9037	1139.7	13.2208	25.9062	8.21455	17.7309
1141.47	42.9911	30.5912	43.9155	55.8026	1141.47	9.25555	0.02855	5.50372	16.7612
1143.24	58.3035	32.8006	27.415	24.4615	1143.24	12.7302	9.15085	5.27286	30.6716
1145.01	25.2557	69.7299	64.5145	61.2805	1145.01	13.2849	12.5531	10.442	17.1818
1146.77	47.2478	55.6191	28.734	48.8196	1146.77	9.51939	12.8352	16.5311	23.5721
1148.54	12.9599	92.4283	29.8734	50.6387	1148.54	10.6739	10.5973	12.0201	12.7623
1150.31	29.6719	60.4374	70.0529	41.978	1150.31	28.0682	18.1193	6.50919	16.8725
1152.08	65.4637	93.2063	42.0722	40.3974	1152.08	15.4226	26.9613	13.9582	16.3026
1153.84	41.0955	65.8152	77.6916	36.6568	1153.84	-1.30319	18.4031	9.00721	24.7728
1155.61	26.9271	33.904	25.391	28.7164	1155.61	15.651	28.2449	12.4162	19.9228
1157.37	36.0788	42.7527	2.7703	17.376	1157.37	15.6051	-8.43337	7.22515	10.8729
1159.14	32.3902	46.1213	22.0696	39.3958	1159.14	6.75914	-5.75174	2.23406	14.943
1160.9	48.7817	66.9298	29.9289	36.8155	1160.9	5.79308	5.92982	12.923	16.293
1162.67	29.3729	49.4582	52.0281	32.0354	1162.67	11.747	8.6113	11.7719	23.043
1164.43	12.2842	34.2666	52.8473	36.9355	1164.43	30.4208	17.7727	8.70072	12.6329
1166.19	24.9553	44.5949	35.4265	22.8755	1166.19	8.77452	12.334	-2.05045	3.46281
1167.96	28.6262	15.123	32.4856	26.6557	1167.96	2.72818	17.0953	13.1183	16.5327
1169.72	25.3372	29.5312	47.0648	13.876	1169.72	0.48179	4.3365	11.2471	23.5226
1171.48	18.6881	6.29917	15.5239	20.6964	1171.48	10.6753	12.2176	23.3759	19.6324
1173.24	7.19878	38.5471	27.063	-4.12324	1173.24	-1.41124	8.33866	4.58465	25.8222
1175	25.4694	14.9949	0.96203	23.6973	1175	-7.73787	16.6196	1.79336	-4.02802
1176.76	-12.86	42.0027	30.3811	33.038	1176.76	-5.30456	8.50052	7.48206	10.8818
1178.52	14.2905	49.4503	5.44003	39.5386	1178.52	11.3687	6.90133	8.89071	15.8315
1180.28	1.44086	53.7779	14.459	17.0395	1180.28	-3.23814	20.0221	6.53935	20.3411
1182.04	18.4711	50.9054	62.758	-1.97963	1182.04	21.1149	-3.25726	5.34798	-1.54919
1183.8	19.4613	56.9528	20.3769	36.8814	1183.8	7.18794	13.0633	4.99657	17.1204
1185.56	35.1714	27.2801	26.7558	35.5024	1185.56	17.9409	3.90386	12.1252	3.27005
1187.32	22.2014	63.2073	26.9347	9.12359	1187.32	4.65377	19.0643	1.0537	27.5396
1189.07	15.7913	48.4545	19.3935	36.1849	1189.07	12.1266	3.98466	10.7422	18.0892
1190.83	9.86116	18.5015	36.9723	8.36617	1190.83	0.5193	20.905	-2.96924	2.15868
1192.59	-0.14916	66.2685	40.3511	18.7476	1192.59	0.87195	19.8252	1.03922	16.8682
1194.34	14.7605	86.2335	23.5699	33.6891	1194.34	-2.89548	3.98533	11.7677	9.57764
1196.1	22.39	62.6205	45.9486	15.5108	1196.1	4.37703	13.3854	6.73614	28.6471
1197.85	24.5795	69.1675	29.7273	18.6924	1197.85	-8.19052	8.98541	12.5845	4.95647
1199.61	23.0489	38.5945	17.706	19.4342	1199.61	-1.11814	9.18535	9.91294	12.9058
1201.36	20.7181	85.7413	-3.91528	39.0561	1201.36	12.1941	8.4652	11.2813	3.89516
1203.11	2.10728	52.5683	34.3433	20.0381	1203.11	6.78637	7.58498	2.60963	21.4045
1204.87	27.8964	35.7952	58.8819	45.5002	1204.87	33.3785	-2.29532	7.01796	11.4738
1206.62	7.12535	11.6221	66.2605	20.1623	1206.62	19.7306	-1.7757	8.94625	1.98302
1208.37	38.2343	11.2089	21.4791	-0.97544	1208.37	7.60261	2.02384	5.75452	9.85096
1210.12	17.463	17.0757	61.9776	39.2069	1210.12	1.39456	8.94334	4.64276	9.66586
1211.87	43.2517	78.6226	14.7561	2.82929	1211.87	-1.1736	27.3828	10.011	2.96076
1213.62	58.9604	98.9694	91.3346	5.53177	1213.62	33.2582	12.7021	4.41919	8.97569
1215.37	39.9089	66.5162	28.193	7.99435	1215.37	-1.11007	6.42136	8.98738	4.87066
1217.12	32.9373	36.463	51.2515	20.3371	1217.12	-9.15842	0.58052	8.11551	8.96563
1218.87	34.3657	75.6897	33.1678	14.7998	1218.87	20.6731	6.89964	10.6037	18.5006
1220.62	26.2339	73.1565	45.4914	32.4227	1220.62	-4.05534	12.2987	8.49176	7.19561
1222.37	59.8221	50.3031	48.1749	45.4056	1222.37	7.1361	-6.30236	8.85985	11.5706
1224.12	47.2101	24.5299	45.2184	7.7887	1224.12	12.9675	21.0165	4.50791	0.06567
1225.86	35.2381	47.2365	47.0618	47.1718	1225.86	11.4387	23.6554	14.516	11.2007
1227.61	32.066	66.0232	89.5051	52.515	1227.61	2.54995	9.29411	15.684	0.6958
1229.36	24.6538	91.1699	97.1483	31.6183	1229.36	13.5011	30.4928	0.61195	18.0309
1231.1	21.8815	108.997	74.2315	26.1617	1231.1	12.5322	15.8114	0.05994	14.446
1232.85	32.1091	111.623	103.795	6.62519	1232.85	10.1632	19.2899	4.26788	6.90112
1234.59	40.8566	82.5297	46.5176	33.1688	1234.59	22.9541	15.8884	21.3158	10.9963
1236.34	41.284	81.5563	37.0405	10.1524	1236.34	14.345	-10.8333	5.64368	13.9714
1238.08	46.7913	111.583	59.8434	21.6962	1238.08	4.49577	8.80503	9.53157	28.2266
1239.83	60.8186	74.0893	57.8461	77.8401	1239.83	4.16648	19.9233	5.97941	16.2418
1241.57	34.0857	61.1559	37.4889	46.9706	1241.57	8.51715	20.3214	-0.49275	21.457
1243.31	27.8728	88.9024	94.2915	52.8375	1243.31	19.0677	9.11952	13.1151	8.75221
1245.05	23.3798	73.0089	67.0941	25.4243	1245.05	15.3382	11.8775	7.64286	28.3275
1246.8	56.2066	100.235	76.2566	49.771	1246.8	-0.43135	5.47545	1.4906	16.0627
1248.54	21.2734	99.8618	59.259	29.2778	1248.54	33.719	7.03332	8.73834	23.518
1250.28	27.7401	98.0482	40.7013	21.3044	1250.28	1.8293	12.0311	7.86606	12.4933
1252.02	47.2467	70.7547	87.3036	19.291	1252.02	2.09952	5.46883	16.0337	21.0286
1253.76	41.7532	120.661	52.3858	-14.4425	1253.76	28.2497	20.3065	9.5214	20.604
1255.5	28.6996	106.967	86.8279	12.944	1255.5	21.3998	16.3041	0.48905	9.13927
1257.24	38.206	102.554	76.5499	38.1304	1257.24	26.9898	5.14154	7.69667	2.71464
1258.98	34.0322	101.7	90.1119	29.3568	1258.98	-0.6203	6.37899	2.30429	3.97003
1260.71	14.9383	63.0865	16.7938	14.4231	1260.71	16.2496	-2.66367	5.11186	6.94541
1262.45	32.1706	78.5528	56.5956	22.7693	1262.45	20.1593	-4.1464	7.59941	16.4808
1264.19	15.8589	41.4991	57.8374	34.2755	1264.19	20.7091	14.1308	7.36693	17.4563
1265.93	10.9073	91.1654	53.039	32.6616	1265.93	2.7787	10.1679	7.89444	5.6317
1267.66	25.5155	121.272	94.6806	19.4076	1267.66	14.0483	-14.235	0.94191	21.8072
1269.4	18.4838	71.4179	62.6822	38.7536	1269.4	21.2778	-0.398	-7.81062	0.14266
1271.13	29.772	52.9641	54.0036	42.0596	1271.13	12.7472	5.39891	2.15682	19.4382
1272.87	48.1002	53.7503	58.165	27.7655	1272.87	17.8052	27.3157	12.3242	3.57368
1274.6	42.1483	77.7766	64.8863	23.1913	1274.6	8.44062	7.35251	9.57162	-4.45078
1276.34	27.1964	96.9627	99.4875	16.0171	1276.34	31.716	28.6292	7.579	15.1248
1278.07	39.9245	142.789	75.1686	54.7627	1278.07	-0.04859	7.90583	23.9063	15.6603
1279.8	45.0925	108.815	84.4497	31.9884	1279.8	14.8667	13.6224	4.95368	21.5159
1281.54	50.3405	123.241	73.7307	36.134	1281.54	6.86195	10.8989	17.521	9.73152
1283.27	60.9885	92.5473	106.332	45.8795	1283.27	14.4571	9.32294	-0.67177	-0.69288
1285	32.6764	84.6533	88.4925	63.945	1285	14.9322	18.498	6.7755	26.0427
1286.73	67.7643	84.4394	111.533	67.9703	1286.73	2.56728	19.6731	7.38272	25.7569
1288.46	62.3322	119.345	80.614	57.0757	1288.46	10.9223	15.0881	16.7899	-6.50268
1290.19	38.94	114.611	85.1747	22.141	1290.19	13.1972	15.2231	14.8771	2.23773
1291.92	29.2678	115.878	113.295	27.0862	1291.92	28.752	20.8782	16.4043	14.2182
1293.65	80.1956	88.5835	62.6157	32.1914	1293.65	19.7468	21.2131	2.09143	10.8386
1295.38	45.4034	117.489	45.1361	36.9765	1295.38	31.2616	5.70814	14.6985	-8.78087
1297.11	45.051	65.3954	57.5765	23.7215	1297.11	31.5763	17.0831	4.50563	13.6796
1298.84	28.4187	73.9814	66.4567	34.5065	1298.84	18.7709	13.2581	13.4727	8.0602
1300.57	27.9863	75.4873	82.6969	41.6115	1300.57	1.60542	18.993	9.23974	14.2808
1302.29	32.8739	73.3132	46.297	22.3163	1302.29	5.71992	13.7279	2.96675	22.3014
1304.02	29.0815	90.1391	81.0171	48.4211	1304.02	12.1944	6.25097	16.7737	9.68197
1305.75	46.889	104.845	69.6971	34.3259	1305.75	25.1487	20.7674	14.2208	17.6626
1307.47	66.7765	94.0309	47.9369	61.7105	1307.47	8.22305	6.24386	19.1077	4.48329
1309.2	45.424	85.8167	66.6968	30.2152	1309.2	31.0173	17.3203	10.0346	6.06401
1310.92	58.3114	86.4026	76.0165	45.9198	1310.92	19.6915	9.79657	2.16154	24.4047
1312.65	67.0388	132.148	92.1362	29.2243	1312.65	19.1656	12.7929	15.8084	2.94548
1314.37	47.8062	167.414	80.6158	53.3687	1314.37	15.1597	11.1491	2.01528	11.3663
1316.09	47.0935	76.6399	92.2953	38.2331	1316.09	33.6337	40.9454	9.78215	1.50707
1317.82	69.3408	97.7057	91.9348	38.2975	1317.82	49.7876	25.2216	16.5089	-4.27209
1319.54	53.6281	123.411	112.374	66.8818	1319.54	33.1015	7.77768	23.4758	10.7488
1321.26	59.9954	112.397	75.6135	34.666	1321.26	17.0553	7.09378	3.96252	16.0096
1322.98	67.8425	133.983	92.0128	34.1701	1322.98	42.2091	22.6898	24.8493	10.3905
1324.71	70.1297	162.769	121.292	67.4343	1324.71	37.8427	18.1258	8.21601	-1.46852
1326.43	113.057	131.594	101.811	42.6183	1326.43	4.15636	33.1618	9.6627	12.7524
1328.15	129.504	165.34	82.69	67.7623	1328.15	48.6699	32.2778	9.86938	8.21343
1329.87	102.511	158.126	120.369	41.9462	1329.87	46.4235	9.11364	7.19606	12.1144
1331.59	83.038	148.631	74.7278	75.6901	1331.59	32.7769	22.3895	9.52268	13.4555
1333.31	137.325	99.1368	67.1266	58.3539	1333.31	47.5303	36.1053	12.0893	35.5166
1335.02	120.692	100.682	105.925	83.7376	1335.02	55.1236	44.9011	10.7359	21.0176
1336.74	106.539	128.588	122.124	70.6813	1336.74	71.7169	44.6168	14.6225	26.7987
1338.46	141.866	156.093	89.1626	62.1849	1338.46	57.2701	35.2525	5.989	7.21991
1340.18	141.753	121.239	136.681	62.6885	1340.18	54.5032	36.4881	8.87551	13.4811
1341.89	80.7995	143.944	92.6795	85.472	1341.89	53.0563	54.1637	15.162	22.3423
1343.61	101.526	111.17	94.2378	66.0555	1343.61	27.0093	28.7193	1.1285	9.84347
1345.33	109.133	126.715	70.0761	59.3189	1345.33	36.8023	32.6748	12.375	26.2647
1347.04	116.78	96.1009	81.8344	36.0622	1347.04	33.4352	21.1103	-2.13861	11.646
1348.76	79.9065	86.8464	87.8325	53.3255	1348.76	44.948	37.4258	-0.69222	27.9073
1350.47	85.5532	85.6718	106.431	51.9888	1350.47	31.3808	24.4612	12.9142	6.84864
1352.19	65.9198	98.9772	102.429	67.6119	1352.19	35.9735	25.8165	15.0006	7.74999
1353.9	69.9664	83.0026	76.4665	44.875	1353.9	55.2062	21.6518	12.7269	8.33136
1355.61	56.693	68.548	43.7043	47.4581	1355.61	18.2787	19.8871	12.1732	11.5928
1357.33	59.5395	101.613	92.0221	26.921	1357.33	19.8713	25.8423	8.41951	6.60717
1359.04	80.386	105.519	112.42	41.624	1359.04	11.4637	14.3175	13.0258	2.2089
1360.75	41.9158	121.784	66.9375	41.1668	1360.75	27.7762	12.9127	17.032	4.93056
1362.46	56.4079	106.449	96.895	32.9496	1362.46	30.9685	21.7078	7.99824	13.8122
1364.17	80.9798	64.7547	81.6925	36.3724	1364.17	22.6008	14.4629	15.9245	3.93376
1365.88	12.3915	54.7	81.7299	63.9951	1365.88	15.793	21.0979	9.65064	16.7353
1367.59	12.2028	117.565	103.447	57.6177	1367.59	13.8652	11.6129	8.65681	25.3367
1369.3	27.4939	70.1904	82.1245	21.8403	1369.3	22.0973	17.2479	18.7029	7.33814
1371.01	9.30472	79.2956	44.7617	36.7028	1371.01	2.88933	-2.87721	11.7891	9.73951
1372.72	35.5153	88.7609	83.2788	29.2053	1372.72	14.8813	6.35768	15.2351	18.1408
1374.43	38.2055	53.546	71.3959	46.7077	1374.43	21.5532	11.9525	6.40122	6.18208
1376.14	47.9355	75.8112	89.5128	63.3301	1376.14	16.4251	1.0673	11.7673	2.26326
1377.84	49.7052	83.3164	71.4297	40.8323	1377.84	39.8969	13.142	14.1733	0.02443
1379.55	43.4746	81.5815	69.4666	40.1346	1379.55	22.2487	14.3368	15.8593	9.58551
1381.26	66.1238	122.927	61.2634	60.1168	1381.26	28.7603	25.9714	4.42527	14.1465
1382.96	48.7727	87.9917	106.78	76.0989	1382.96	37.072	7.64605	9.71124	9.38754
1384.67	56.4613	58.6968	108.017	82.8009	1384.67	19.2635	7.56065	17.3972	3.30848
1386.37	60.8696	88.6019	115.133	75.103	1386.37	19.935	5.9952	5.52307	9.86938
1388.08	57.5177	129.747	84.3697	39.8449	1388.08	31.9664	11.6991	17.249	0.4302
1389.78	67.6054	101.932	48.6461	48.5868	1389.78	41.3178	28.4801	14.0112	9.23098
1391.49	85.3329	71.677	71.9224	64.4486	1391.49	13.5491	32.181	11.4083	13.2717
1393.19	65.6202	69.262	78.0386	88.3103	1393.19	17.3804	19.0419	9.76542	10.1124
1394.89	60.1872	92.007	114.115	33.172	1394.89	42.2916	25.9028	1.80251	12.353
1396.6	64.5538	56.752	82.3909	59.8337	1396.6	24.6427	13.2036	5.07962	19.9136
1398.3	44.4002	75.7769	88.907	64.0153	1398.3	22.6738	11.7044	15.5567	5.87408
1400	66.1664	52.1619	71.9429	58.6768	1400	17.7448	-1.47482	16.1137	24.3945
1401.7	49.0923	80.6268	115.699	54.4983	1401.7	15.2558	14.9059	11.7908	11.835
1403.4	50.9379	85.8517	95.7347	49.6397	1403.4	29.5667	27.0466	16.8278	28.3953
1405.1	60.6232	30.2106	75.0504	50.2211	1405.1	16.7575	11.5472	5.30488	15.3557
1406.8	48.7482	50.5567	66.5661	56.3624	1406.8	11.2683	16.5278	13.0619	9.8359
1408.5	31.593	50.0224	71.4817	25.8636	1408.5	25.019	20.0284	13.4589	14.8361
1410.2	13.3975	53.5678	40.0372	44.8848	1410.2	23.2096	31.7289	17.0559	9.27624
1411.9	54.0418	13.2328	50.9927	42.5459	1411.9	27.8403	7.74942	5.77294	14.3963
1413.6	15.1657	46.1375	47.1046	28.127	1413.6	17.1908	20.9699	16.4499	14.7564
1415.29	36.9294	6.60181	35.1773	19.268	1415.29	31.6211	-5.20969	9.1269	5.7164
1416.99	37.5391	16.8658	15.8099	46.209	1416.99	23.2617	5.61069	4.52389	2.83633
1418.69	61.4996	-17.1905	50.5624	34.1499	1418.69	10.9422	5.55106	12.8008	8.5562
1420.38	52.5001	29.4728	51.7548	22.9307	1420.38	19.6626	13.7314	9.11778	5.15607
1422.08	60.6605	2.81577	38.9471	20.3515	1422.08	8.82306	-1.24837	6.03473	21.7558
1423.78	57.8208	32.4384	68.5794	26.9722	1423.78	-5.0566	-8.74811	9.15164	3.39558
1425.47	38.1811	55.7407	57.7315	18.9726	1425.47	13.6637	-6.64792	19.7086	12.1152
1427.16	35.3813	59.9627	83.8035	47.6724	1427.16	12.064	11.6923	15.6655	11.1949
1428.86	43.4615	60.7843	58.1955	60.812	1428.86	35.5041	11.7124	6.26238	-0.56553
1430.55	27.1815	20.9656	107.867	53.4716	1430.55	13.4243	12.6392	12.6993	9.02535
1432.25	52.9416	41.2665	68.1391	40.6911	1432.25	28.7044	17.0071	17.5762	5.81619
1433.94	76.8216	103.407	78.1308	72.6705	1433.94	16.5444	8.13504	3.21302	3.12698
1435.63	63.9014	71.6274	85.4424	72.6098	1435.63	28.3044	6.10291	12.1299	14.7577
1437.32	80.7013	38.8873	109.394	74.989	1437.32	32.9843	8.35077	20.9668	13.7484
1439.01	65.261	104.267	83.2652	53.168	1439.01	24.9442	10.7986	10.2036	31.819
1440.7	76.2207	66.5261	66.5766	21.027	1440.7	33.624	20.0063	22.0004	18.5696
1442.4	64.7404	120.425	99.7278	56.8459	1442.4	24.9439	12.814	22.5972	12.2402
1444.09	58.54	99.6036	71.9989	29.9847	1444.09	27.3436	28.3817	26.1941	8.71067
1445.77	83.2595	64.1818	56.95	46.0833	1445.77	21.5832	22.3093	10.9509	12.8611
1447.46	65.019	33.1197	57.6609	50.1419	1447.46	23.4629	26.0369	10.1477	9.89149
1449.15	41.1384	39.1772	41.0517	51.4404	1449.15	29.5024	20.3644	16.9445	3.32185
1450.84	33.6577	18.6745	59.4025	29.4589	1450.84	16.222	12.1719	16.9012	16.2721
1452.53	39.5369	12.2913	37.7132	37.4771	1452.53	4.50143	-0.10068	20.498	16.6624
1454.22	49.8162	50.3479	66.9038	37.3353	1454.22	24.5809	3.34675	14.1348	6.93255
1455.9	53.3353	61.9641	44.2942	28.2334	1455.9	8.1802	19.9141	31.6915	0.64271
1457.59	62.8544	14.3399	56.5246	41.4114	1457.59	29.6595	14.4014	28.4482	15.7928
1459.28	47.4934	20.9955	41.1549	46.3493	1459.28	24.4588	14.2087	23.205	36.2228
1460.96	42.1324	41.8507	55.3052	20.8471	1460.96	17.138	15.2559	29.3617	14.9328
1462.65	64.8913	31.8255	54.5753	47.1848	1462.65	1.45714	19.9831	23.7984	13.3628
1464.33	48.5301	40.4	61.4053	25.1624	1464.33	26.7762	23.2702	10.7151	14.7527
1466.02	36.1689	40.0942	75.1552	56.8599	1466.02	28.9753	11.8773	15.6318	17.7825
1467.7	36.8876	37.988	76.785	68.5973	1467.7	19.5743	2.24438	9.34848	19.0123
1469.38	35.8462	61.8015	46.4148	65.4146	1469.38	33.3332	17.2114	10.5851	18.8421
1471.07	27.2048	42.0146	71.0845	63.5518	1471.07	12.6521	26.2984	23.6618	10.7118
1472.75	35.5234	12.4675	85.9141	38.6089	1472.75	0.65099	19.6653	23.1784	13.7014
1474.43	55.5619	43.44	63.1435	29.426	1474.43	15.5698	-4.08784	13.7751	13.971
1476.11	19.8802	60.0121	58.133	15.4428	1476.11	27.1685	6.59898	5.69171	22.3206
1477.79	37.7986	10.7039	53.2423	45.0997	1477.79	44.3272	11.9658	4.28833	36.99
1479.48	23.5969	46.0754	84.7515	55.5164	1479.48	4.64583	35.7325	24.725	19.2595
1481.16	31.5151	50.9266	77.6606	36.653	1481.16	13.4844	6.05922	11.4016	25.5289
1482.84	42.0332	47.0174	43.4096	67.7495	1482.84	16.363	18.9859	24.2382	21.4382
1484.52	25.0713	24.2678	103.398	59.566	1484.52	26.0014	-1.7275	17.1148	23.8968
1486.19	38.1493	56.118	51.6273	35.8222	1486.19	9.87986	20.9591	10.3913	7.79322
1487.87	35.5073	53.9277	59.9761	19.0385	1487.87	7.63823	14.0856	15.3479	19.3696
1489.55	30.8252	-0.86275	71.6448	39.7346	1489.55	8.35658	7.17209	16.7844	5.10597
1491.23	33.7031	7.74632	24.9534	34.9506	1491.23	13.5148	2.53854	8.141	-1.31767
1492.91	53.4209	10.5951	7.38188	20.9666	1492.91	16.0331	12.7449	17.2975	5.2987
1494.58	23.8185	41.3636	25.3702	43.5424	1494.58	-6.52876	13.5513	10.254	4.75507
1496.26	10.4962	7.77172	43.6786	3.55817	1496.26	0.94936	-0.40239	18.0106	11.3714
1497.94	18.8938	21.1395	60.2668	17.9338	1497.94	24.8674	8.16388	17.2071	7.54775
1499.61	19.9313	10.227	46.6549	36.7093	1499.61	10.5854	14.1301	10.7636	20.6441
1501.29	20.5688	-9.40596	21.6429	9.32478	1501.29	2.22341	16.2563	12.9601	5.02045
1502.96	14.1262	32.0808	35.7109	37.1402	1502.96	7.42132	3.86244	8.63656	18.1968
1504.64	32.4273	11.9673	42.4187	10.2905	1504.64	1.29921	-0.69146	2.59301	21.6131
1506.31	30.6831	40.5734	12.0865	31.7127	1506.31	11.577	8.9146	0.5895	8.50945
1507.98	5.49886	24.5392	35.8341	35.2949	1507.98	-2.58522	-5.07939	25.4259	17.8458
1509.66	22.7545	18.2171	38.7417	23.517	1509.66	-5.18753	5.76657	13.3824	14.8221
1511.33	51.81	25.9836	24.6492	46.2189	1511.33	3.57013	7.93249	8.97882	12.9584
1513	28.7455	33.31	12.5166	43.8008	1513	23.0877	10.8184	13.4152	5.97472
1514.67	13.8009	26.7961	24.8539	41.4225	1514.67	1.40529	18.9042	8.81164	11.9511
1516.34	10.1362	30.922	29.8451	34.2042	1516.34	4.44279	9.63002	7.32806	21.8474
1518.01	27.1514	20.2876	25.0361	18.9059	1518.01	20.2803	12.7558	10.6044	4.90364
1519.68	38.1265	36.1331	49.1469	41.2074	1519.68	33.2776	-4.87851	6.40084	18.72
1521.35	56.8216	44.4583	42.8975	50.9888	1521.35	20.195	-3.43284	9.39721	16.6562
1523.02	52.1565	58.7432	58.848	35.1302	1523.02	21.3523	12.0528	8.95359	18.0325
1524.69	18.9714	84.748	40.4383	37.4714	1524.69	8.42954	12.2584	-0.77006	12.6488
1526.36	53.1461	56.9925	26.0685	42.7326	1526.36	34.9067	-1.57611	5.50628	9.5051
1528.03	21.8008	44.0367	57.8584	45.0737	1528.03	0.98388	11.8694	15.5826	15.1614
1529.7	16.8154	39.8008	21.7682	56.8547	1529.7	15.941	14.7548	16.059	1.61763
1531.37	27.1899	54.7646	60.7578	46.7556	1531.37	24.778	-3.99974	0.65528	-6.8061
1533.03	37.4043	38.5282	64.3473	47.1364	1533.03	6.975	5.08561	4.09158	23.9302
1534.7	42.6587	32.7716	67.5765	36.5971	1534.7	20.532	6.33095	11.0479	10.8264
1536.37	38.1529	91.2547	42.4456	59.9377	1536.37	4.60885	15.1362	9.72417	24.4427
1538.03	33.8871	45.5376	65.4345	75.1983	1538.03	30.5657	15.7415	7.72048	18.2189
1539.7	43.3012	80.4603	56.0233	12.6588	1539.7	24.8025	11.0266	5.31675	11.2752
1541.36	44.0752	48.9427	98.9719	50.7591	1541.36	21.1992	14.1918	4.11299	16.1714
1543.02	50.9291	61.7049	77.2002	35.4194	1543.02	6.8359	4.6369	14.7492	18.8277
1544.69	42.2229	68.1469	61.4285	67.6796	1544.69	24.0325	8.36197	14.1055	25.3239
1546.35	59.0766	89.2287	100.217	49.6998	1546.35	27.3891	2.20698	19.8217	9.62011
1548.02	55.9703	103.71	75.9244	72.2397	1548.02	22.4656	11.012	8.05797	-5.20367
1549.68	59.9838	71.5515	94.7121	74.1797	1549.68	29.1021	-0.78658	7.77418	25.4126
1551.34	66.7573	91.8325	109.7	58.1595	1551.34	21.2985	14.9054	23.3704	11.9888
1553	34.8507	75.6334	64.127	43.8993	1553	16.5349	-3.52264	9.48659	26.565
1554.66	59.624	45.914	73.7141	59.639	1554.66	21.8513	14.2092	3.76277	27.0612
1556.32	54.4372	139.754	87.0611	53.2585	1556.32	29.3675	5.9811	14.4789	9.23741
1557.98	72.5703	90.8746	69.368	54.198	1557.98	1.84376	21.7129	17.0351	11.5736
1559.64	70.9834	90.4345	111.995	62.6174	1559.64	16.8799	-5.99542	-1.28872	36.1498
1561.3	71.7163	91.4342	74.7011	44.2367	1561.3	25.7161	2.01627	16.2674	16.806
1562.96	70.4891	109.834	86.3275	61.096	1562.96	22.1921	17.5479	4.46356	2.94217
1564.62	57.782	74.4729	78.5136	80.7551	1564.62	11.6682	17.7595	4.49969	21.3583
1566.28	40.5547	79.4719	118.34	60.4941	1566.28	21.8641	23.0109	9.17583	17.2945
1567.94	44.0873	91.7107	94.9654	60.7531	1567.94	32.66	8.78238	14.4919	21.6707
1569.6	66.9398	99.8692	98.991	55.532	1569.6	35.7359	19.9538	8.84805	29.0069
1571.25	53.0722	64.5476	77.0165	82.8708	1571.25	15.6517	12.8051	17.0441	30.183
1572.91	31.9246	107.746	60.0418	70.2095	1572.91	18.0475	11.9764	13.3202	16.3592
1574.57	53.3768	96.4236	105.787	63.9881	1574.57	11.7632	25.6276	13.1563	12.3354
1576.22	33.469	115.461	114.332	69.6866	1576.22	17.3589	27.7188	6.91236	14.5915
1577.88	51.8411	95.5387	108.357	47.745	1577.88	21.1145	6.84995	16.7884	16.9276
1579.53	70.6131	120.056	92.4212	73.3234	1579.53	24.5101	3.981	9.78448	5.58381
1581.19	39.345	118.853	86.4456	68.9016	1581.19	33.2656	12.792	7.62051	9.19996
1582.84	53.2769	100.25	119.11	61.6798	1582.84	36.5011	10.723	11.8965	15.6561
1584.49	49.4486	107.366	101.774	74.6979	1584.49	31.4565	14.6939	3.29256	11.7122
1586.15	49.8603	139.202	97.3178	73.5159	1586.15	30.9718	19.5447	8.40856	23.0083
1587.8	58.5919	112.238	102.222	91.8538	1587.8	13.6872	9.4355	19.2846	13.5445
1589.45	76.0833	144.314	87.4852	79.7517	1589.45	28.9624	19.9263	9.68057	26.4709
1591.1	54.2548	105.27	100.509	58.1694	1591.1	35.3176	24.137	1.07654	24.9846
1592.75	39.4661	113.985	105.492	78.707	1592.75	7.91277	24.5476	6.91253	20.2984
1594.41	55.3973	135.22	132.275	69.2446	1594.41	21.3079	17.7181	9.06849	35.1721
1596.06	57.1285	146.055	101.058	79.4221	1596.06	26.943	15.6087	4.22444	28.2858
1597.71	58.5795	138.61	104.48	69.1594	1597.71	24.898	22.5391	11.9776	8.43942
1599.36	57.6705	151.005	114.943	60.0567	1599.36	20.3729	22.8696	14.9217	8.07306
1601.01	39.8814	105.639	98.9253	63.0739	1601.01	19.2478	11.7599	13.6657	15.3067
1602.65	51.9322	81.6728	110.267	64.0511	1602.65	25.2427	15.5702	20.0898	19.8203
1604.3	39.8229	150.587	101.25	82.3881	1604.3	19.3175	16.9005	6.83388	10.6939
1605.95	42.6335	106.66	97.9513	76.2451	1605.95	16.9523	1.87067	11.8579	23.6875
1607.6	50.1641	111.854	96.173	52.7019	1607.6	9.46698	-8.85691	5.92196	27.041
1609.25	44.9745	85.9666	127.675	62.4387	1609.25	28.3016	24.5781	-0.774	23.0745
1610.89	33.9449	72.5195	91.6158	43.7754	1610.89	17.2962	13.9331	4.73004	7.78808
1612.54	33.7152	97.6322	79.637	55.632	1612.54	40.2908	6.208	13.1141	11.1416
1614.18	52.9254	90.4247	96.178	65.2485	1614.18	7.60529	20.0029	11.6181	26.9751
1615.83	41.5356	106.377	64.9188	55.745	1615.83	21.2798	17.1178	5.84211	14.0485
1617.48	56.8256	96.7289	81.9795	66.4413	1617.48	22.9942	19.4326	3.46612	31.402
1619.12	21.7555	74.2806	85.6	61.4976	1619.12	4.58851	9.30745	19.8501	26.6754
1620.76	34.3654	44.2722	59.9003	77.7938	1620.76	18.9428	6.62226	12.1541	20.5488
1622.41	38.5352	76.2235	86.0804	46.0898	1622.41	4.09706	15.617	18.6581	14.4222
1624.05	29.0249	52.8146	81.3404	40.1858	1624.05	7.21128	12.6918	4.96209	15.1355
1625.69	10.7145	56.6854	64.2002	31.1217	1625.69	32.8854	11.8864	3.30604	3.68885
1627.34	27.004	70.8361	50.6198	57.5776	1627.34	22.9595	15.9211	11.85	9.44217
1628.98	12.8535	45.5865	46.3593	61.5133	1628.98	18.1936	6.15577	1.99399	12.8355
1630.62	28.2228	58.8167	57.2986	54.5289	1630.62	24.2676	14.8704	6.05796	16.3888
1632.26	29.5921	86.7667	65.8777	40.0645	1632.26	9.26154	12.505	11.0419	17.662
1633.9	36.1213	45.9164	53.6166	34.0399	1633.9	11.2155	13.1395	14.4658	-2.54471
1635.54	30.8504	62.3059	51.6354	64.2153	1635.54	1.84931	-4.42596	1.76978	30.3685
1637.18	25.1794	38.4152	64.254	42.7906	1637.18	23.0431	7.44855	19.4737	21.4417
1638.82	16.3883	41.7643	71.1525	11.3259	1638.82	9.47686	19.563	9.57765	7.99493
1640.46	23.7572	62.0331	76.0108	48.661	1640.46	14.2706	10.7575	1.32158	14.8681
1642.1	25.4459	87.4185	60.3488	79.036	1642.1	13.7842	10.0719	16.4255	27.5413
1643.74	34.3346	24.2685	54.2068	43.571	1643.74	10.2178	21.0262	12.6094	22.7344
1645.38	27.7032	74.478	72.4245	40.7858	1645.38	11.4114	22.3406	12.3133	13.4075
1647.01	38.8371	30.8873	41.5621	22.4006	1647.01	18.8449	9.01491	9.73721	29.5206
1648.65	14.5535	18.1762	37.5795	26.1353	1648.65	5.75834	-0.5908	8.36107	24.9137
1650.29	5.58986	9.9449	48.3168	19.9499	1650.29	10.1118	10.0434	8.54496	5.46674
1651.92	37.7861	-4.48671	60.9739	29.6445	1651.92	6.94512	18.3577	1.08886	5.41979
1653.56	21.8621	7.24128	43.8708	39.3389	1653.56	19.7784	17.1919	13.3127	8.69283
1655.19	3.53809	-1.551	25.3675	32.1533	1655.19	9.93168	6.06608	4.81659	12.4858
1656.83	-5.38607	-5.62356	30.5441	3.72751	1656.83	12.9249	14.1402	17.5604	28.4788
1658.46	44.9697	-1.85647	61.5205	12.7417	1658.46	13.958	9.13433	1.66429	4.75178
1660.1	27.0452	26.8703	55.6967	25.3558	1660.1	21.3912	3.12842	14.8481	18.9847
1661.73	30.5207	35.7568	69.6328	55.3298	1661.73	18.6242	18.1625	14.032	10.2177
1663.36	11.916	25.2429	38.8087	24.7437	1663.36	10.9372	15.3165	8.73582	19.5706
1665	40.8313	10.7288	52.9445	25.27	1665	9.73015	20.7505	5.23966	7.16345
1666.63	23.4264	43.3744	12.6	19.3894	1666.63	5.76306	18.7045	7.58349	11.9163
1668.26	8.74133	21.2596	29.2154	36.8287	1668.26	16.8759	3.13837	19.0073	8.98917
1669.89	10.6962	23.3045	49.7106	13.548	1669.89	4.30873	7.85229	13.7911	8.10202
1671.52	14.1709	22.8691	42.5359	14.2671	1671.52	15.5815	-1.87383	3.65492	9.77484
1673.16	42.5255	11.5534	31.2086	27.1862	1673.16	15.8142	14.04	9.67872	20.9676
1674.79	3.00003	-3.28258	51.5613	12.9851	1674.79	4.80687	12.1138	11.5425	7.24043
1676.42	25.2344	-13.4389	54.3539	33.544	1676.42	4.75945	6.46763	6.48627	11.3532
1678.04	24.9886	4.88442	26.3463	19.8628	1678.04	13.112	-3.45862	13.4301	25.2659
1679.67	18.1828	-12.2325	47.5387	16.3016	1679.67	11.3045	6.49514	6.93385	6.53864
1681.3	20.3368	-1.58971	22.891	19.9002	1681.3	23.537	10.5288	8.4376	5.65135
1682.93	33.2906	-0.30731	46.0431	20.4988	1682.93	18.5694	14.4425	7.98138	21.764
1684.56	-1.79562	20.6149	45.1153	17.1772	1684.56	21.6018	8.71613	7.24513	1.87669
1686.19	3.75803	0.73666	27.7873	9.85566	1686.19	23.9541	9.26975	11.5489	21.6693
1687.81	3.95155	7.93817	20.3392	9.73397	1687.81	13.1463	14.7834	5.85262	10.462
1689.44	-9.13506	20.4994	21.251	17.6922	1689.44	6.57854	17.8569	2.43635	14.1746
1691.07	2.33821	11.1803	10.5228	35.6104	1691.07	25.1307	21.8504	2.9401	11.6472
1692.69	17.6914	19.9409	44.7144	52.5284	1692.69	18.1228	18.2839	13.3638	11.9597
1694.32	20.8844	29.8211	56.026	37.1264	1694.32	32.3549	1.83738	8.10753	17.4723
1695.94	15.7573	31.5011	36.5774	20.6844	1695.94	27.7869	18.8308	7.13125	19.9048
1697.57	12.99	5.54078	30.5288	40.7222	1697.57	22.1789	5.78423	16.555	6.81737
1699.19	19.7827	8.50008	72.5601	32.1199	1699.19	29.8908	17.5376	20.9387	20.4098
1700.81	32.2552	29.0191	58.3513	43.5176	1700.81	20.9627	13.851	7.12233	27.2023
1702.44	10.4077	49.2579	29.2624	26.4752	1702.44	35.9545	25.1643	7.18603	10.4348
1704.06	19.12	47.7363	42.3734	23.4727	1704.06	7.74624	2.83759	12.7697	6.02723
1705.68	27.3521	60.8144	52.7644	17.5101	1705.68	22.018	19.3509	2.9934	12.1797
1707.3	12.7042	13.6922	47.5152	22.5874	1707.3	19.9697	15.3841	14.2571	31.6921
1708.92	29.9761	24.5697	37.746	33.6647	1708.92	18.1613	8.6173	11.2007	20.2045
1710.55	15.8479	41.7669	29.3366	31.7419	1710.55	44.9128	28.7705	-4.21561	20.7168
1712.17	24.7596	22.4838	54.1272	28.419	1712.17	26.3443	16.3636	8.16803	14.9492
1713.79	47.9512	28.2004	47.5577	25.616	1713.79	10.8958	15.3167	8.03167	11.4215
1715.41	14.7826	41.8767	68.0281	30.6929	1715.41	8.00725	14.6698	4.49531	17.6538
1717.03	35.9339	38.1126	39.1784	29.4898	1717.03	16.7586	7.7829	14.479	22.2061
1718.64	41.6852	26.3483	39.7685	23.8865	1718.64	15.6299	18.8959	10.3426	15.7584
1720.26	41.8362	15.3037	32.1587	3.48321	1720.26	16.9412	17.7689	9.68619	24.3506
1721.88	32.3472	12.2586	22.6687	19.3598	1721.88	1.57244	27.8019	11.0298	-7.57712
1723.5	26.6181	2.25343	3.09863	1.35636	1723.5	13.3804	3.19484	8.69344	8.61509
1725.12	18.2488	-0.83217	46.3285	0.9528	1725.12	17.2265	3.42775	2.83704	18.0073
1726.73	50.0394	12.962	22.9582	32.2692	1726.73	34.8325	18.2206	17.3806	10.5595
1728.35	50.2298	22.3958	9.5879	4.90542	1728.35	13.8786	1.33349	20.7642	21.4717
1729.97	25.9002	9.74928	29.2575	31.0216	1729.97	14.9245	-2.43365	14.2278	12.0238
1731.58	13.3704	5.38248	47.207	15.6977	1731.58	20.8105	10.9591	9.1314	6.93594
1733.2	11.8005	22.9354	81.7164	24.3338	1733.2	20.5765	17.0719	-0.80505	20.368
1734.81	31.7906	18.168	10.7057	24.0897	1734.81	36.7424	2.46466	3.77852	14.5601
1736.43	26.7004	12.9203	32.5749	36.5256	1736.43	9.30831	15.4574	6.6021	9.15221
1738.04	21.9302	33.7522	51.644	24.8414	1738.04	14.4342	11.17	14.5057	18.3442
1739.65	30.1998	20.6258	41.3931	41.2771	1739.65	16.8001	35.3227	13.3292	9.13629
1741.27	21.6293	27.5043	47.702	21.8328	1741.27	8.4459	19.5953	7.75273	9.24828
1742.88	19.2987	43.8626	27.4109	33.3483	1742.88	20.7717	17.1479	3.49627	7.9603
1744.49	20.968	21.7808	41.8397	21.2238	1744.49	15.4975	17.4605	14.1598	16.8323
1746.1	26.4771	18.0588	29.7483	26.2992	1746.1	22.9033	5.41304	12.5433	23.6642
1747.72	0.46616	11.0967	37.8969	16.4945	1747.72	17.7091	5.36555	3.88685	19.6162
1749.33	36.9751	34.1744	27.5654	28.5297	1749.33	26.6348	12.158	19.4304	17.8881
1750.94	24.7239	19.612	46.8738	40.0848	1750.94	19.4405	5.55048	13.2539	0
1752.55	9.07254	36.8095	31.8622	16.0799	1752.55	21.5262	10.9829	14.7574	13.3759
1754.16	47.8211	43.1668	14.7704	16.5149	1754.16	4.77185	26.4153	20.9008	11.6718
1755.77	26.1695	19.124	41.5185	4.42979	1755.77	17.0575	21.8877	12.6843	10.2876
1757.38	27.9178	20.321	47.8725	41.8646	1757.38	14.3031	0	9.78784	15.3035
1758.98	16.1463	41.2779	59.1972	49.4194	1758.98	32.9087	28.1128	14.4113	14.3193
1760.59	27.0931	19.6747	42.8819	29.094	1760.59	30.9943	21.8256	19.6348	13.5351
1762.2	31.7998	33.6312	44.2464	24.2486	1762.2	13.1198	-1.26167	11.6182	21.5109
1763.81	32.7864	17.3877	19.9308	19.0831	1763.81	17.3654	19.4511	8.56171	10.7666
1765.41	31.893	37.5441	50.2551	41.3975	1765.41	29.2909	-1.00314	1.62517	30.3823
1767.02	9.63961	1.18019	30.1392	23.2719	1767.02	0.85637	7.90267	14.6086	10.158
1768.63	32.7461	25.1363	36.7432	42.9461	1768.63	15.8218	20.4885	12.952	4.29364
1770.23	29.8126	36.4522	49.9071	52.9803	1770.23	19.0673	14.2343	13.5755	21.5893
1771.84	24.279	24.0878	13.9108	27.0969	1771.84	30.5127	10.1401	9.39891	9.66704
1773.44	20.7454	43.1635	26.3144	17.6138	1773.44	10.5181	19.4858	20.6223	10.5012
1775.05	14.0517	2.83893	46.2778	7.45071	1775.05	35.4435	5.7116	10.4458	14.7355
1776.65	45.678	0.19424	-17.4789	27.9675	1776.65	8.92884	7.89737	7.58915	8.84964
1778.26	17.5842	14.3094	37.7643	23.8442	1778.26	3.97417	4.52314	12.8126	14.7638
1779.86	23.9704	37.0645	35.9274	20.1209	1779.86	6.33948	-1.2911	11.316	26.438
1781.46	6.3165	-21.3406	48.8903	7.6774	1781.46	14.7448	7.09463	2.09935	15.7122
1783.06	16.5026	10.3341	36.9731	8.75387	1783.06	14.7101	15.0004	6.04272	22.7863
1784.67	22.8086	19.2088	11.4957	17.7102	1784.67	26.3953	4.86611	5.66611	24.0605
1786.27	24.3946	29.0832	41.0582	11.1866	1786.27	13.1605	14.0518	0.4895	20.8146
1787.87	26.1805	-3.52248	25.4206	18.7828	1787.87	11.4457	7.27757	10.1929	-0.39124
1789.47	34.0864	11.8317	20.1029	24.8589	1789.47	2.17092	9.62327	8.01621	15.9629
1791.07	10.1123	7.02575	5.10499	7.61501	1791.07	8.01609	30.009	14.3996	-0.52301
1792.67	12.8581	6.85962	35.667	0.29098	1792.67	16.7412	5.67468	16.3429	5.59108
1794.27	28.2838	50.8134	51.6688	17.9669	1794.27	30.4663	9.30038	11.4408	17.1052
1795.87	15.7895	14.887	47.3905	22.2027	1795.87	20.0314	9.92607	4.77071	7.97927
1797.47	21.9752	35.5605	55.4321	35.5985	1797.47	28.2365	23.3517	8.34061	26.1733
1799.07	14.7208	51.7138	26.8736	32.6341	1799.07	13.8416	14.7374	16.7904	9.60742
1800.66	37.4263	9.66703	30.9149	27.1897	1800.66	12.5666	6.84309	11.7604	20.4015
1802.26	24.4919	11.9001	52.3561	31.7052	1802.26	1.37159	13.3088	8.9702	8.67553
1803.86	34.7973	26.053	35.2771	32.3006	1803.86	18.9366	16.0144	-0.81993	13.6296
1805.46	34.3827	13.8458	38.118	11.8559	1805.46	22.0216	10.8801	30.9099	18.4636
1807.05	26.8081	23.6384	41.5988	20.8112	1807.05	18.0265	17.5857	13.9598	11.1776
1808.65	25.0734	38.2708	50.3994	25.1264	1808.65	13.2714	28.3713	8.68966	4.01167
1810.24	23.1387	17.2632	33.8	37.3215	1810.24	12.5563	2.79696	15.8995	13.2857
1811.84	17.3239	24.8554	56.7203	35.8765	1811.84	18.1212	8.86259	13.5094	11.1197
1813.43	29.8691	20.2075	43.5606	27.2314	1813.43	1.44606	3.92821	17.1592	9.87368
1815.03	-4.90575	-0.9606	34.7607	24.5063	1815.03	25.1709	0.47381	23.0091	19.5076
1816.62	6.91932	18.9111	10.6807	18.4211	1816.62	7.2957	20.3794	14.3389	17.7416
1818.22	28.2644	17.4228	47.6005	6.45574	1818.22	9.10049	4.64501	13.2287	9.7756
1819.81	27.1293	3.01429	29.4803	11.9704	1819.81	9.06527	16.5506	16.1586	9.48955
1821.4	21.8743	0.44565	9.15984	27.2849	1821.4	11.23	16.2162	19.9284	28.6435
1822.99	10.1392	16.4369	34.9593	3.95934	1822.99	6.59473	9.44176	4.41825	11.2374
1824.58	20.164	28.308	11.0386	26.0737	1824.58	2.31945	0.02733	14.2681	29.4314
1826.18	29.0288	22.6189	38.7978	9.988	1826.18	25.3641	4.17292	-1.1621	19.7853
1827.77	18.0536	13.0097	35.3568	3.54223	1827.77	19.8088	12.4385	7.92775	21.9792
1829.36	22.5983	17.3203	40.599	15.6563	1829.36	27.6934	23.344	15.4576	1.45312
1830.95	23.383	29.5909	66.6242	5.9704	1830.95	6.73804	-1.03043	20.9474	14.927
1832.54	16.2876	30.9812	50.8492	45.4844	1832.54	6.06266	9.47509	6.7572	16.6009
1834.13	17.6321	15.0914	37.7143	20.4783	1834.13	19.4272	20.6606	13.927	8.79478
1835.72	32.4167	4.76155	21.4993	32.9521	1835.72	0.87177	26.4462	13.9368	21.5486
1837.3	5.68115	-3.8085	5.20423	7.3458	1837.3	11.3963	9.15167	11.2667	2.10253
1838.89	19.5856	0.50129	28.9891	-0.62055	1838.89	26.6008	13.2172	14.9164	27.4564
1840.48	25.6899	4.73099	38.654	25.373	1840.48	24.4853	10.8427	13.1663	14.1302
1842.07	21.8743	47.8005	34.8388	30.0465	1842.07	5.12979	7.78818	5.09606	26.644
1843.66	25.7385	20.6699	37.2235	23.9199	1843.66	10.4942	20.5337	9.70587	8.59788
1845.24	18.3228	22.8991	35.6082	27.3133	1845.24	19.4986	15.3591	7.07566	17.8317
1846.83	23.667	-10.9517	38.1929	23.3465	1846.83	9.66306	-4.73537	12.8855	25.3855
1848.41	31.2511	52.0772	25.6175	27.3797	1848.41	16.3074	10.2101	19.9752	7.17932
1850	1.71523	4.18607	28.6421	26.0128	1850	21.7918	0.03557	13.3851	16.2531
1851.58	20.6993	46.6547	44.8666	27.8858	1851.58	17.3561	15.101	12.2349	17.0469
1853.17	25.8033	13.5233	36.331	43.1587	1853.17	8.12045	17.1265	9.32463	16.4407
1854.75	10.0672	11.5117	35.5954	22.3916	1854.75	-5.83526	11.9919	8.5744	13.9944
1856.34	15.1311	25.86	49.8198	14.1443	1856.34	20.569	6.37739	11.2642	12.6682
1857.92	29.395	29.3681	44.0442	31.817	1857.92	22.2533	19.8028	16.354	36.6619
1859.5	13.2188	36.1561	59.5484	32.3297	1859.5	22.7375	7.34824	14.6838	11.8957
1861.09	19.2426	-1.65607	54.0527	28.2022	1861.09	30.4617	16.1736	6.09353	13.2494
1862.67	42.4663	40.6517	47.2369	38.9988	1862.67	32.8259	10.9591	16.1833	23.1231
1864.25	30.33	29.8792	60.701	16.2152	1864.25	17.7101	14.3445	18.7131	18.0769
1865.83	10.4336	40.9867	31.4451	23.3116	1865.83	2.79422	9.28988	13.7629	21.9906
1867.41	18.5372	31.014	18.4292	20.9679	1867.41	11.7183	-1.76471	8.05262	15.5043
1868.99	19.4807	27.0011	29.8931	3.26426	1868.99	27.6025	9.58068	18.9024	19.418
1870.57	23.1042	18.6681	41.5971	32.3205	1870.57	20.6865	0.56606	18.9521	24.0116
1872.15	28.8877	10.495	27.261	20.1368	1872.15	20.3306	5.43143	7.64189	12.3653
1873.73	27.631	51.8817	20.0849	29.0331	1873.73	9.09463	19.4168	1.49164	20.519
1875.31	34.5744	32.4283	35.5887	35.4893	1875.31	10.5386	9.72215	7.5414	13.7526
1876.89	24.2377	24.0548	54.6525	24.5055	1876.89	8.46262	14.1875	-1.24887	19.1463
1878.47	27.7809	36.8811	48.9562	26.4417	1878.47	33.2266	2.33285	3.6809	12.4199
1880.04	15.5242	24.1873	30.8598	65.8579	1880.04	21.7106	0.71821	15.6506	14.8935
1881.62	21.0059	46.3733	49.1635	43.074	1881.62	26.6345	10.1836	18.6604	12.3672
1883.2	13.2428	51.8392	44.827	36.6501	1883.2	19.1984	14.2889	6.43012	10.6408
1884.77	21.8396	47.985	45.4106	27.8662	1884.77	17.0423	9.99419	18.3198	14.1944
1886.35	37.5565	14.3306	43.1941	53.8822	1886.35	23.6062	7.85953	15.1696	21.788
1887.93	41.1933	29.9961	41.2575	30.4983	1887.93	6.61002	7.80482	6.41932	22.3416
1889.5	28.6701	4.14143	45.6809	31.6743	1889.5	24.7738	0.03014	10.549	13.4551
1891.08	20.0668	11.8066	40.8242	37.7702	1891.08	18.8576	25.0154	18.8388	13.8087
1892.65	27.7436	3.43169	38.2875	13.0262	1892.65	1.54142	21.8407	16.6085	12.4423
1894.23	28.1403	33.0166	34.5108	22.0421	1894.23	7.66516	17.026	26.1382	8.63582
1895.8	20.417	31.3614	29.774	28.9781	1895.8	11.7889	4.77128	4.90795	14.9494
1897.37	19.8537	42.2261	39.1171	28.3139	1897.37	13.7526	6.91655	10.1977	12.9429
1898.95	29.4104	46.7706	48.0202	27.1698	1898.95	30.3163	12.6618	4.40736	30.5764
1900.52	27.007	36.2749	64.1633	35.9456	1900.52	24.36	-1.67291	13.2571	25.13
1902.09	23.5237	43.5792	42.7863	32.3214	1902.09	42.5637	14.6723	6.2268	27.7635
1903.66	23.6403	19.0033	42.4893	26.5772	1903.66	21.6473	28.3776	0.83651	31.117
1905.23	24.1569	36.7872	39.5922	35.393	1905.23	34.6109	12.8828	9.08621	18.6305
1906.8	23.6334	24.0911	23.6151	15.5287	1906.8	14.2145	10.5081	9.37591	21.3839
1908.37	16.03	27.4747	40.198	17.6644	1908.37	9.09807	9.57329	10.3856	11.0174
1909.94	20.3066	25.6583	47.7407	29.6802	1909.94	1.3816	6.63851	10.9553	19.3309
1911.51	17.4631	-6.91832	46.6835	37.1358	1911.51	21.8252	-2.25628	12.445	12.5244
1913.08	8.17958	2.22496	33.9462	23.5514	1913.08	15.3886	0.44892	12.2947	15.7578
1914.65	11.456	12.1281	15.1688	17.1671	1914.65	29.4721	6.07412	12.4244	10.5512
1916.22	21.0925	37.4311	38.3514	22.3427	1916.22	18.5156	1.45934	8.31408	12.2647
1917.79	33.3689	33.8139	40.414	29.8382	1917.79	9.03905	10.3645	6.08377	22.2181
1919.36	14.6853	19.8385	32.5965	29.4938	1919.36	8.32245	3.0297	6.25343	18.6915
1920.92	40.0017	18.7571	31.4189	28.8293	1920.92	23.0058	3.57486	8.90312	12.5649
1922.49	35.9981	32.5955	21.0814	25.5248	1922.49	22.0892	18.6801	19.4728	6.07832
1924.06	29.6345	30.1539	43.7037	26.3803	1924.06	20.8126	8.3452	14.3225	8.55171
1925.62	32.0708	44.2322	61.686	30.1957	1925.62	23.4559	13.1304	8.77215	22.3051
1927.19	26.0672	55.7504	30.5483	41.1311	1927.19	19.6593	3.71551	15.4618	16.7785
1928.75	32.5035	51.1885	21.2906	52.6665	1928.75	23.8225	13.7407	12.5915	17.4918
1930.32	39.5797	38.8665	41.1127	28.2019	1930.32	11.0658	4.56581	8.12116	9.36521
1931.88	25.016	57.1444	29.4949	35.3772	1931.88	13.1491	19.6309	9.21081	23.9586
1933.45	21.3322	7.74221	29.9969	15.4726	1933.45	20.6723	13.936	17.8205	24.3919
1935.01	16.2085	40.0999	38.539	9.2079	1935.01	4.7955	1.04118	7.43014	24.0652
1936.57	15.6047	21.8976	35.801	17.6632	1936.57	13.5187	1.70628	8.55979	14.6585
1938.14	30.4809	1.53514	29.343	10.9984	1938.14	23.4019	4.77139	21.8895	25.4119
1939.7	21.037	29.4526	48.3249	40.3337	1939.7	14.605	1.79649	8.49911	31.2052
1941.26	19.5132	18.89	26.4667	31.7089	1941.26	26.5281	16.6616	12.3887	21.4385
1942.82	18.3893	22.9673	30.4085	29.4041	1942.82	15.3312	11.0067	14.7184	28.3518
1944.39	16.9854	43.0845	30.7503	14.9392	1944.39	28.8543	17.6318	12.808	24.105
1945.95	16.0215	41.3616	31.652	19.1543	1945.95	23.0174	8.77683	7.05768	9.1383
1947.51	15.0976	37.5586	49.4337	29.2894	1947.51	21.2604	2.0819	14.5473	32.4116
1949.07	14.6536	21.0355	48.6153	32.4245	1949.07	17.1434	8.58694	7.11696	29.4048
1950.63	22.5697	23.7523	43.4369	23.7996	1950.63	19.4664	10.412	12.6466	11.8781
1952.19	42.1657	32.949	35.6585	20.4546	1952.19	13.8294	2.23705	17.6162	3.43131
1953.74	30.3617	20.5057	28.1199	14.9497	1953.74	14.1124	4.8621	3.98585	7.66455
1955.3	16.5576	12.3823	29.9014	19.8846	1955.3	23.2753	10.3271	6.35546	8.05776
1956.86	16.5136	16.0187	16.8428	19.2596	1956.86	18.2382	0.39218	9.96509	9.89099
1958.42	27.7495	40.2551	27.1041	33.1145	1958.42	11.8811	4.21719	3.57472	18.7642
1959.98	12.2254	56.2514	28.1255	30.2894	1959.98	15.764	7.56221	4.30434	15.9174
1961.53	11.5013	37.2076	35.8267	7.42435	1961.53	15.0468	6.90723	18.994	9.99058
1963.09	33.0972	21.2437	17.8079	22.9992	1963.09	4.92965	11.0122	8.84356	18.7838
1964.65	27.2131	36.1197	46.3091	6.49404	1964.65	25.8125	9.83721	20.0132	16.1369
1966.2	19.2889	34.5556	34.1302	18.9889	1966.2	20.5753	11.1022	7.10281	16.7301
1967.76	17.7647	48.4714	28.5113	20.2436	1967.76	0.89801	2.20719	9.0324	11.8432
1969.31	34.0005	30.6672	33.0123	6.65843	1969.31	12.7008	14.8322	5.322	17.7564
1970.87	28.5963	42.7028	41.7133	32.9132	1970.87	5.94349	18.9771	5.0516	21.6695
1972.42	27.9521	38.6184	53.1343	16.8079	1972.42	26.6662	-0.71789	8.10121	22.6627
1973.98	18.1478	39.2139	54.6752	40.6226	1973.98	15.1889	17.6271	8.19079	16.5358
1975.53	30.3035	30.2093	17.856	54.4373	1975.53	21.0715	10.972	22.0804	7.5689
1977.08	18.2192	30.9645	21.5568	36.1319	1977.08	26.7142	11.757	9.29	16.882
1978.63	35.8949	37.1198	41.0576	31.3066	1978.63	32.8768	-4.81807	21.3796	20.8751
1980.19	33.0506	63.7948	40.5583	30.1612	1980.19	16.3994	9.16685	15.2292	19.6282
1981.74	31.4062	22.4699	30.6189	19.3757	1981.74	6.96198	4.11177	11.2788	16.6613
1983.29	25.4419	23.9848	27.7995	23.7903	1983.29	13.1645	13.3367	7.88834	10.2143
1984.84	16.9975	14.8597	32.8201	37.6848	1984.84	6.84708	3.24162	19.2179	12.9674
1986.39	11.7131	17.2544	43.7207	8.37933	1986.39	24.4096	7.90651	15.7875	12.0004
1987.94	23.7486	30.2091	40.3011	21.3938	1987.94	-2.34793	7.89144	11.0771	5.99351
1989.49	32.8642	22.0437	21.0416	0.76829	1989.49	5.81456	22.9163	8.76665	11.5465
1991.04	12.7397	6.03814	46.102	16.6227	1991.04	18.777	8.74122	-3.18378	18.9396
1992.59	18.6152	-8.52745	34.3223	11.1571	1992.59	10.8194	-4.6739	14.0658	8.8126
1994.14	21.4107	28.1868	27.3426	10.8115	1994.14	13.5419	-8.04902	12.7953	21.3256
1995.69	24.1262	38.3011	12.9229	27.5459	1995.69	21.0642	2.73586	23.3249	18.1586
1997.24	35.3617	16.9352	27.2231	6.32022	1997.24	26.7866	1.52071	19.2545	18.5916
1998.78	8.95708	22.3692	49.0432	16.8545	1998.78	6.22895	-6.25442	18.824	21.546
2000.33	11.3525	33.1232	16.3434	0.54884	2000.33	21.3113	3.77043	19.3136	36.4373
2001.88	19.5479	21.917	24.0034	13.7631	2001.88	3.79361	4.71529	11.0031	13.8887
2003.42	27.9033	38.9508	21.0635	35.2974	2003.42	6.3159	14.6201	7.25269	7.29997
2004.97	39.5787	22.9045	34.1635	17.6716	2004.97	13.1182	16.165	8.90225	13.9513
2006.52	30.134	10.1381	23.3834	20.6458	2006.52	10.2004	22.9898	8.95178	12.7226
2008.06	19.9293	37.8916	28.9233	20.18	2008.06	11.4826	10.5746	-1.27867	17.1339
2009.61	12.9646	30.045	35.3831	21.1541	2009.61	13.4848	9.23942	16.5309	12.5452
2011.15	18.0399	33.3183	38.1229	18.1282	2011.15	21.127	4.38423	16.4604	15.6364
2012.69	18.3152	18.3915	33.4227	7.98232	2012.69	23.2492	10.6753	20.0299	-4.4323
2014.24	14.2704	22.5047	47.8024	14.0764	2014.24	16.6913	-2.00677	13.4395	14.7389
2015.78	18.5857	20.8177	24.542	20.2905	2015.78	19.8134	-1.56892	16.569	25.7101
2017.32	18.9409	10.6907	53.2416	11.2245	2017.32	15.9355	2.82893	2.37855	10.9214
2018.87	1.93603	29.8036	34.5412	33.6785	2018.87	13.1776	1.62675	6.94807	18.5326
2020.41	13.6512	24.5964	22.2008	17.8925	2020.41	17.0197	4.22454	14.8776	23.0237
2021.95	1.32637	18.789	26.6602	40.9065	2021.95	10.1817	12.4623	12.6471	19.4749
2023.49	13.0415	41.7817	36.5197	9.6004	2023.49	12.9837	1.38009	5.57665	14.9661
2025.03	28.9966	18.0942	30.9791	4.17429	2025.03	10.3457	17.2978	15.2662	23.8572
2026.57	20.3117	37.5266	39.9984	10.7082	2026.57	0.74769	1.21555	10.5957	19.7884
2028.11	27.5868	36.559	55.2577	4.36205	2028.11	23.5896	10.7333	8.28519	22.9995
2029.65	15.9252	32.2312	53.677	44.2959	2029.65	22.6716	13.4109	10.4547	25.0106
2031.19	21.5576	29.3434	48.5762	32.4297	2031.19	16.5135	13.4086	4.94419	29.6617
2032.73	36.3499	27.6554	43.7856	15.0835	2032.73	28.4754	19.9263	13.5537	24.2728
2034.27	17.2222	25.0474	11.0589	11.8973	2034.27	8.03726	3.24389	15.2832	6.20384
2035.81	20.7745	37.3193	30.7322	23.111	2035.81	23.9191	-1.7985	7.9727	21.8949
2037.35	22.0867	12.4311	18.7254	7.92474	2037.35	10.8809	5.71909	8.46221	13.7059
2038.88	39.3989	30.4629	32.2785	9.09846	2038.88	2.28275	17.5167	8.79171	23.197
2040.42	26.471	8.05448	40.9916	13.1521	2040.42	1.44453	10.7542	21.4012	-0.35202
2041.96	17.7831	35.006	19.9846	12.5658	2041.96	12.5663	-0.20827	19.8907	14.699
2043.49	24.2952	29.2775	22.6176	14.3394	2043.49	28.8481	8.70924	25.6602	13.51
2045.03	18.9272	31.8688	34.9705	25.313	2045.03	27.4498	7.26671	16.8697	27.241
2046.56	37.5592	19.5801	44.1633	12.3666	2046.56	28.8761	17.3842	12.7591	9.29193
2048.1	17.9112	16.3313	36.6761	11.5002	2048.1	26.467	5.14163	5.84863	8.50289
2049.63	9.46308	42.3224	47.2288	20.3937	2049.63	13.3779	8.17908	15.7781	25.8338
2051.17	21.1749	36.3534	49.9015	12.5672	2051.17	12.7287	10.4165	14.0676	13.8048
2052.7	12.4068	60.7443	37.8141	34.1007	2052.7	16.7195	28.1739	12.357	17.5357
2054.24	9.75859	38.6151	28.9667	18.6342	2054.24	20.1503	11.2513	20.4065	7.70658
2055.77	32.5504	26.6859	54.1992	30.3805	2055.77	16.8611	19.1286	19.016	22.8775
2057.3	25.8221	59.4766	49.1916	24.873	2057.3	19.0918	1.76593	9.66548	23.2483
2058.83	32.5338	31.5471	47.5439	19.1655	2058.83	28.8425	21.4432	18.7949	11.8192
2060.37	27.2054	33.6176	40.4963	24.858	2060.37	22.3532	7.84055	7.52441	17.2301
2061.9	21.277	47.288	49.8885	7.03033	2061.9	9.02384	11.3578	11.6539	24.5209
2063.43	26.7486	22.5583	27.7207	15.1227	2063.43	8.89443	8.43508	13.9749	20.3317
2064.96	13.2601	15.583	22.9929	19.7349	2064.96	10.005	14.5923	3.65414	12.4625
2066.49	2.69163	13.8698	12.8649	8.98717	2066.49	35.9556	1.38952	10.5334	19.8734
2068.02	12.6831	39.7566	40.897	13.2793	2068.02	13.8661	10.6267	16.0126	9.68415
2069.55	9.23453	36.7634	44.8889	19.3314	2069.55	21.4566	5.50389	10.7319	9.49491
2071.08	24.1459	26.85	23.4808	25.4635	2071.08	16.6871	16.181	11.6112	13.1857
2072.61	17.9372	29.7366	43.7127	25.5955	2072.61	23.5176	5.65818	10.7704	17.7677
2074.14	25.5285	13.2231	30.9445	18.2075	2074.14	3.22796	4.17531	6.00968	20.4459
2075.66	8.07981	16.1895	11.3362	13.2194	2075.66	16.3784	4.49243	14.4089	17.2441
2077.19	20.8311	14.7959	22.2079	5.55123	2077.19	25.5687	13.9498	15.7682	25.4423
2078.72	19.0622	35.7222	20.9995	9.44302	2078.72	6.71906	26.8565	16.2075	25.1205
2080.25	20.0534	26.4884	30.3111	13.0148	2080.25	11.7494	6.68307	18.6467	21.1987
2081.77	45.5245	22.0945	34.8225	25.7464	2081.77	28.4996	21.7496	14.286	25.3569
2083.3	18.6756	32.0606	36.854	39.5581	2083.3	12.7699	13.4562	10.2453	29.475
2084.83	24.4266	20.6266	37.9654	20.5697	2084.83	22.3602	4.72271	11.2445	4.11322
2086.35	15.6176	40.3126	37.4367	9.2212	2086.35	16.0704	31.1892	9.84376	19.5114
2087.88	35.5686	20.1184	45.3879	34.9527	2087.88	18.3405	12.3756	9.52305	15.8296
2089.4	0.95949	39.6442	38.3792	24.1241	2089.4	7.73067	20.6821	14.1623	13.2278
2090.93	9.11038	27.8899	24.1303	23.4155	2090.93	17.0808	5.1085	0.96157	13.186
2092.45	10.6212	19.9755	29.1214	24.7468	2092.45	16.7509	12.3349	21.4408	25.4642
2093.97	21.0921	22.7811	31.6724	14.718	2093.97	7.74092	16.9213	9.32008	6.70238
2095.5	30.7228	26.0666	20.2634	18.0893	2095.5	3.97095	-1.69242	9.99934	27.7806
2097.02	6.79356	31.112	40.5343	2.74043	2097.02	13.841	6.81387	9.1586	15.1388
2098.54	40.1043	35.6374	41.8052	1.23153	2098.54	7.75093	14.0402	7.15787	17.137
2100.06	29.2949	30.3227	22.836	0.88259	2100.06	33.5409	18.4264	5.91714	23.9752
2101.58	23.2055	21.4479	32.9467	3.49358	2101.58	19.4908	6.89264	10.7564	4.41336
2103.11	10.0361	9.81305	38.1374	24.2245	2103.11	9.60069	2.35882	15.2757	20.5716
2104.63	30.6267	38.2181	16.968	17.9554	2104.63	17.1505	17.185	10.6749	12.1698
2106.15	9.37717	6.30313	16.7986	15.0862	2106.15	12.1004	9.61114	16.3542	15.6879
2107.67	-4.07237	37.948	33.9891	8.77704	2107.67	9.89022	14.5973	21.2335	-1.39384
2109.19	24.0781	13.4729	52.4196	13.4278	2109.19	14.8	-0.89665	13.1527	17.2443
2110.71	18.1885	26.9177	28.5699	37.7585	2110.71	7.34975	2.4494	17.512	11.1625
2112.23	6.05884	6.64239	31.9203	11.6091	2112.23	13.5395	12.9154	13.9912	19.1608
2113.74	13.3691	5.92703	39.5506	25.4597	2113.74	13.4492	12.8615	17.8305	20.199
2115.26	23.7594	21.6116	33.7008	12.0702	2115.26	20.0788	8.32743	7.10976	21.5171
2116.78	25.8697	8.4961	34.251	27.1206	2116.78	10.7885	10.1934	11.469	8.83534
2118.3	28.4199	22.5005	9.52106	7.45108	2118.3	18.8581	20.8593	22.0283	6.59355
2119.81	19.37	30.6649	29.2311	14.5814	2119.81	25.7677	17.3252	22.9076	16.5918
2121.33	13.2402	16.7892	47.2611	22.5517	2121.33	36.6373	24.8711	4.14683	26.31
2122.85	17.1103	21.5134	28.291	21.922	2122.85	25.3468	12.0969	7.94611	8.38814
2124.36	30.9403	33.0375	35.0409	39.2522	2124.36	34.1763	20.0028	23.7854	23.0663
2125.88	35.2503	52.1616	21.8307	24.4624	2125.88	23.9258	9.54858	11.9446	16.1846
2127.39	25.6403	42.7656	15.1005	21.6324	2127.39	26.0752	9.01433	14.5839	18.7028
2128.91	25.7103	1.12952	19.8902	20.4025	2128.91	24.3847	20.0401	2.62317	25.3409
2130.42	21.2602	44.4934	23.8798	4.8125	2130.42	16.2141	24.3458	6.54242	23.2592
2131.94	8.73004	36.4572	35.3094	-10.8976	2131.94	1.32345	3.61148	9.98169	11.0174
2133.45	12.7598	3.34086	26.9389	10.9923	2133.45	12.9528	8.43715	4.66098	8.09557
2134.96	13.7896	12.7845	24.2084	4.08215	2134.96	2.02212	7.10279	29.5802	12.9338
2136.48	14.4194	9.26809	20.4778	5.21194	2136.48	10.3714	5.2084	6.65951	5.85199
2137.99	24.4091	18.8316	30.5072	19.9417	2137.99	24.9207	9.674	12.4988	22.9702
2139.5	16.8788	31.835	22.2965	21.0713	2139.5	12.0699	6.45955	10.098	12.2884
2141.01	8.58844	13.9584	22.2057	15.481	2141.01	7.73911	9.72509	16.0573	14.3666
2142.52	20.858	27.6817	30.0749	29.0506	2142.52	8.76827	5.39059	19.0166	3.0448
2144.04	26.6876	34.2449	29.944	17.7401	2144.04	4.55742	18.0961	19.8158	17.083
2145.55	14.2371	30.328	21.7731	7.34954	2145.55	17.2266	6.32152	24.6551	19.4012
2147.06	16.8666	20.2511	21.2021	2.19894	2147.06	7.85566	8.34696	12.8544	9.35943
2148.57	9.29607	18.2941	24.631	-3.95169	2148.57	6.28473	15.2924	11.3337	3.35764
2150.08	5.16549	9.89701	17.1399	16.8976	2150.08	-3.16622	3.99771	16.5329	6.23586
2151.58	23.3549	10.1399	22.6488	3.90688	2151.58	5.02278	-1.49692	13.8122	9.91406
2153.09	27.6642	15.7827	32.9576	2.83609	2153.09	10.5718	10.2484	10.3315	2.55228
2154.6	29.3735	29.8254	25.1863	19.5252	2154.6	19.3607	13.7137	15.7307	13.9105
2156.11	23.6028	39.308	24.8549	8.61433	2156.11	8.30965	10.819	0.77	19.8287
2157.62	31.992	26.7906	34.9236	24.0634	2157.62	3.65858	11.0442	12.1293	18.1469
2159.12	6.58118	18.1931	25.6721	13.7124	2159.12	9.72745	8.8294	21.4085	21.2651
2160.63	22.9304	34.0355	21.8606	12.6413	2160.63	4.47628	11.3346	11.3278	15.1033
2162.14	12.1594	17.5179	36.929	16.9302	2162.14	13.3851	3.71975	23.0471	11.5815
2163.64	24.0285	19.0402	12.5574	33.499	2163.64	5.49392	16.6649	15.0863	5.81977
2165.15	13.7776	5.60242	17.9057	4.54782	2165.15	18.1227	23.45	17.4456	20.938
2166.65	18.7666	18.7646	34.054	9.55657	2166.65	14.7514	16.3551	9.08487	22.4162
2168.16	17.3156	29.6867	33.7622	12.4452	2168.16	31.2601	-1.25986	12.0841	18.7744
2169.66	20.8245	29.7287	44.5504	26.6539	2169.66	21.6888	3.84517	23.3634	17.5726
2171.17	19.2934	8.6906	14.6184	14.3425	2171.17	18.7175	8.31019	6.5627	19.9708
2172.67	7.08223	18.7725	39.2865	15.751	2172.67	40.0261	10.6552	13.402	11.7691
2174.18	9.11105	22.2143	5.15447	5.23944	2174.18	27.3347	15.1201	17.0413	11.4473
2175.68	13.6598	17.136	19.6624	8.88786	2175.68	3.40332	5.82503	10.0005	-2.23451
2177.18	13.0486	10.5376	13.2903	4.73624	2177.18	13.1119	8.60992	17.2398	7.92371
2178.68	14.3573	-5.22074	21.7581	15.3045	2178.68	15.5404	1.11482	5.35904	7.88192
2180.18	8.66594	10.9808	30.5458	21.4728	2180.18	8.44886	0.17965	10.6384	7.96016
2181.69	28.4946	19.4622	20.4935	22.401	2181.69	15.0373	-2.51551	8.03761	12.1184
2183.19	7.28317	7.66358	20.6811	13.3692	2183.19	13.1058	4.82927	18.8369	18.1166
2184.69	24.7117	8.94488	11.4687	21.2573	2184.69	7.13421	18.214	18.0362	22.7548
2186.19	19.7402	3.22612	23.2162	6.62534	2186.19	16.1226	17.3588	6.99542	5.79303
2187.69	25.8887	31.4673	51.8837	18.8733	2187.69	23.031	24.4235	16.9147	23.3513
2189.19	18.5972	30.2284	30.4711	19.1213	2189.19	15.9393	21.2482	15.914	22.1495
2190.69	27.4656	35.6294	32.5785	34.2492	2190.69	22.8076	24.4328	8.71325	16.8277
2192.19	17.534	28.5904	35.0857	17.617	2192.19	21.0759	11.7375	9.71252	24.3459
2193.69	11.2823	13.1513	33.313	10.9448	2193.69	4.58412	-1.75791	15.7918	13.6241
2195.18	10.7106	14.5121	32.6202	22.5526	2195.18	10.6524	-1.37333	14.3911	9.98235
2196.68	7.89885	15.7528	30.0073	31.9603	2196.68	7.80054	-2.14878	12.6703	6.14058
2198.18	11.1671	34.9535	19.2744	19.1679	2198.18	15.8287	23.9958	15.3896	16.6188
2199.68	10.4753	-6.04592	16.1014	13.8155	2199.68	8.45686	16.3803	16.7089	20.657
2201.17	20.8634	-9.2454	29.8483	17.623	2201.17	18.325	18.2448	11.5882	24.6153
2202.67	20.4115	10.9951	35.8352	13.6705	2202.67	4.67307	19.3092	11.8274	26.8935
2204.16	20.3596	-3.40455	26.1821	3.27794	2204.16	10.4612	27.6936	19.3067	14.2517
2205.66	14.2276	30.1158	32.4665	10.4453	2205.66	4.40919	11.798	11.666	11.3699
2207.16	26.5756	4.47603	17.1504	27.3726	2207.16	1.7972	4.90241	11.1853	20.8082
2208.65	2.88361	-3.08378	29.4343	19.42	2208.65	-0.33484	-3.15325	14.8245	15.5264
2210.14	-5.96846	21.4363	14.1182	23.4272	2210.14	22.7731	-0.76892	14.1038	12.0846
2211.64	14.7198	23.7564	13.682	27.1543	2211.64	10.881	4.33537	5.38309	8.48285
2213.13	19.4078	23.3163	33.1258	15.7614	2213.13	17.429	4.99964	12.3424	15.6411
2214.63	17.7358	9.43624	45.3296	29.7285	2214.63	32.6568	13.3439	15.2616	13.6793
2216.12	20.2238	19.3561	33.1733	5.85554	2216.12	20.7647	13.6081	15.3009	13.2775
2217.61	5.63168	19.9158	30.6169	23.9825	2217.61	17.5925	15.8323	12.4602	24.3957
2219.1	11.8396	16.2755	23.0605	29.1094	2219.1	15.3803	17.5365	1.73949	16.754
2220.59	7.00748	0.79514	52.9041	37.9563	2220.59	10.0481	6.40061	20.8588	12.6722
2222.09	34.2953	6.43471	25.3477	16.8431	2222.09	13.0358	16.2247	12.858	8.43046
2223.58	24.7832	15.9942	23.3912	15.4098	2223.58	12.5035	12.9288	13.2573	12.9487
2225.07	20.911	34.7536	34.7546	12.2166	2225.07	-0.2288	1.23287	5.49658	13.7069
2226.56	14.6788	27.5529	22.238	3.86321	2226.56	10.2388	11.0969	7.33586	11.7452
2228.05	14.7265	7.1922	36.2014	14.6298	2228.05	7.26649	16.2409	3.81515	7.7834
2229.54	7.97431	11.1914	34.2048	6.23636	2229.54	24.8541	21.8249	5.53443	30.8616
2231.03	18.502	19.9105	32.9681	6.80288	2231.03	10.2817	10.7689	13.2937	4.29986
2232.52	22.7097	25.4296	27.6113	26.8893	2232.52	10.7092	12.0328	12.093	4.3381
2234	11.6374	-7.01138	29.6545	14.4157	2234	23.1768	6.81673	12.0123	16.6163
2235.49	11.6851	-6.29245	15.9777	18.0221	2235.49	33.1243	11.6406	8.41155	20.2946
2236.98	14.9327	20.2264	20.9009	2.38835	2236.98	22.4717	11.2645	15.1708	7.5728
2238.47	6.30033	9.98519	29.4239	-0.60539	2238.47	15.7392	16.2083	19.6101	12.651
2239.95	3.82793	14.5839	5.06701	14.2408	2239.95	11.9266	6.59208	8.8894	11.5293
2241.44	20.5955	20.9426	33.51	1.20693	2241.44	8.55399	3.41586	9.96867	5.5275
2242.93	22.1631	6.62112	25.833	18.333	2242.93	10.0613	11.1596	19.9279	3.40574
2244.41	14.9306	11.5396	33.9159	21.579	2244.41	-0.07131	11.1434	18.2472	11.724
2245.9	17.8981	11.6181	26.3988	26.745	2245.9	8.476	7.16704	11.9665	7.4822
2247.38	13.2256	17.0564	35.2817	12.471	2247.38	11.6633	21.0707	9.08578	4.44046
2248.87	5.99307	7.57473	20.4845	4.35686	2248.87	-2.42948	10.0544	13.2851	15.5187
2250.35	4.00049	7.41296	45.1272	27.5627	2250.35	18.5177	0.43798	4.56436	21.3569
2251.84	12.3679	6.13112	30.73	5.24848	2251.84	16.6249	19.0216	11.3236	25.9152
2253.32	25.9753	18.4092	24.0927	27.4542	2253.32	20.3721	19.5252	13.1229	20.5134
2254.8	19.3027	30.6073	31.3353	37.2199	2254.8	23.9593	6.62869	12.5622	20.7117
2256.29	29.1901	15.8452	21.0579	16.2255	2256.29	24.0264	2.49222	12.7615	10.0699
2257.77	18.5174	21.6831	29.5405	27.1911	2257.77	13.6135	16.1957	14.5208	19.1081
2259.25	32.2047	10.0809	36.383	35.0766	2259.25	28.2806	21.8192	16.44	19.1864
2260.73	29.972	28.0786	26.5855	10.5221	2260.73	16.9476	23.8826	8.51932	7.18461
2262.21	28.9793	24.7163	10.6279	13.0875	2262.21	6.33465	18.1061	18.4786	11.8629
2263.7	10.1865	26.3939	38.1903	13.2129	2263.7	17.2816	10.3294	16.1979	9.7811
2265.18	16.9938	21.2314	26.7127	19.7382	2265.18	36.5486	6.59281	5.71718	9.33935
2266.66	17.1209	48.099	14.555	16.5035	2266.66	26.2155	19.5361	13.5565	12.8976
2268.14	27.1681	7.60226	45.9573	38.5487	2268.14	14.1624	12.3994	11.9957	22.3758
2269.62	17.2953	22.1855	34.5195	20.1539	2269.62	21.1893	4.14274	19.795	14.8141
2271.09	11.5024	44.0087	37.6018	14.239	2271.09	13.4162	21.246	17.1143	5.17232
2272.57	23.1496	25.6718	18.0839	-0.87597	2272.57	-2.07698	23.8692	21.1136	12.9306
2274.05	10.7567	8.29485	30.486	11.529	2274.05	14.6298	20.8925	12.5529	10.3288
2275.53	23.2037	31.5978	20.1681	27.014	2275.53	18.2966	6.91562	18.5522	17.9271
2277.01	6.41078	2.22081	13.1702	9.17892	2277.01	15.6433	16.5388	18.7514	8.56533
2278.49	17.6978	22.5237	26.4921	13.1438	2278.49	21.3101	17.1219	14.9907	26.0036
2279.96	12.3448	23.4265	42.4941	10.2286	2279.96	21.0168	17.385	15.43	9.16181
2281.44	24.8718	14.9293	29.096	7.23332	2281.44	18.0034	22.1281	11.9093	8.11439
2282.92	16.1588	5.63204	22.0179	5.55806	2282.92	17.1901	13.4712	15.8686	25.7195
2284.39	26.4457	25.6547	45.7398	19.3227	2284.39	19.9767	13.1342	8.26787	19.8447
2285.87	10.4926	17.5573	33.0215	25.6473	2285.87	20.0014	21.3972	10.1472	1.16989
2287.34	17.5795	29.2599	14.5833	15.2919	2287.34	18.279	-0.65982	16.4264	10.6951
2288.82	15.1864	12.9624	8.22503	9.37637	2288.82	12.1166	18.5631	5.02571	14.6603
2290.29	32.4333	16.1848	39.8267	14.7808	2290.29	17.3942	19.0261	4.82501	23.6654
2291.76	16.6801	28.7672	14.6683	27.6652	2291.76	9.19169	10.729	10.6643	16.2307
2293.24	26.9669	10.6296	46.23	3.30956	2293.24	24.9492	15.3918	17.9836	13.3959
2294.71	14.9337	4.77184	29.3915	17.0339	2294.71	20.1468	12.0947	5.34286	12.5211
2296.18	24.6205	31.2741	32.273	17.1981	2296.18	35.1843	16.1175	17.9822	16.2463
2297.66	18.2272	38.6163	32.5945	3.68231	2297.66	3.14184	13.1803	14.5014	5.73159
2299.13	19.4339	16.7584	41.7159	20.8865	2299.13	14.8193	10.3125	12.6607	21.6168
2300.6	23.0807	23.6204	32.1173	3.97056	2300.6	22.9368	7.98788	9.50001	10.2621
2302.07	9.60733	21.1624	31.5587	5.4146	2302.07	8.57434	12.8633	14.6593	13.2274
2303.54	20.294	16.8644	23.48	20.4986	2303.54	10.4518	9.61863	2.49859	5.95264
2305.01	13.8606	1.52628	28.8813	21.9825	2305.01	22.6093	17.094	19.7379	20.3579
2306.49	20.8273	16.3481	35.3225	31.7864	2306.49	14.2867	3.76937	16.8572	18.5632
2307.96	11.0739	33.3299	22.6837	24.3103	2307.96	19.8442	7.80472	14.7765	17.7685
2309.42	14.0404	11.0716	29.4849	20.5541	2309.42	23.1617	1.5601	8.17573	16.9338
2310.89	21.527	6.45333	15.326	17.6778	2310.89	17.3191	14.1955	8.81503	9.61916
2312.36	33.8535	16.0349	33.0871	29.0815	2312.36	29.9565	9.19086	15.2143	11.7045
2313.83	28.8201	18.4965	21.3281	15.2852	2313.83	17.5139	3.18624	10.2536	7.66982
2315.3	2.46654	-5.16197	37.2891	19.2487	2315.3	11.5513	20.6216	8.05289	-1.16482
2316.77	10.793	10.5795	36.2101	31.0523	2316.77	15.5487	14.537	7.93219	-1.71945
2318.24	13.7595	14.2009	34.131	31.6558	2318.24	16.8661	20.2524	15.6115	1.4459
2319.7	27.8859	26.5822	33.5719	35.8992	2319.7	21.1835	7.24774	11.6508	13.4113
2321.17	4.37229	25.9235	38.1727	23.0626	2321.17	24.5809	18.3631	11.2101	15.7367
2322.64	20.1387	12.8247	30.0135	15.1459	2322.64	17.6582	9.55851	9.16933	0.10205
2324.1	28.265	14.9259	43.2942	16.2692	2324.1	20.8156	12.3539	7.96864	0.38746
2325.57	17.3914	26.0671	36.3749	14.9925	2325.57	9.01291	12.1893	2.32792	6.31286
2327.03	20.3177	17.4481	19.1757	15.5556	2327.03	13.4502	19.1047	12.0072	5.35826
2328.5	26.404	2.54915	35.9763	17.0788	2328.5	12.5276	11.74	12.9665	11.6437
2329.96	14.8503	9.9701	42.4569	37.4019	2329.96	19.0449	16.0954	17.4858	2.88913
2331.43	3.17654	21.751	31.0974	30.1649	2331.43	8.28218	22.6508	10.1251	7.29457
2332.89	27.9828	27.6918	42.6579	22.6879	2332.89	27.1995	21.3262	19.2044	8.06004
2334.35	30.149	25.8327	46.7784	21.5708	2334.35	21.7167	13.2016	16.3637	26.1055
2335.82	13.7952	23.5334	41.2589	23.9337	2335.82	13.114	13.797	16.083	15.111
2337.28	22.4813	15.7941	35.5793	36.2165	2337.28	15.7913	18.6724	5.84227	7.11641
2338.74	9.00749	25.0147	21.3796	30.4193	2338.74	18.0285	20.8678	10.3215	12.2019
2340.2	17.6136	26.2753	18.9	20.582	2340.2	12.2658	12.5432	11.8408	9.56741
2341.67	16.8997	22.8158	23.4202	19.7847	2341.67	18.623	12.2986	19.8001	14.5729
2343.13	4.9458	16.5163	25.1405	26.9474	2343.13	12.2203	5.37398	21.2394	6.93843
2344.59	13.5919	17.8167	45.1407	18.1899	2344.59	18.7375	20.5694	11.4387	14.1039
2346.05	19.1179	25.5971	6.42083	23.8725	2346.05	25.9747	10.0448	19.638	8.18948
2347.51	25.6039	9.49737	20.8609	28.435	2347.51	22.0119	23.3602	22.2773	7.31499
2348.97	7.16993	23.1976	18.501	26.4374	2348.97	11.9691	13.1956	18.3166	14.1605
2350.43	24.1359	33.8578	29.821	29.2398	2350.43	36.1263	13.751	12.5159	5.20611
2351.89	26.0619	25.1179	31.3411	31.5221	2351.89	9.68346	10.0264	12.7952	4.97166
2353.35	7.78778	24.898	29.901	20.3244	2353.35	13.0806	7.1818	18.8745	9.93723
2354.8	17.6337	18.8381	29.7409	13.1666	2354.8	15.5978	18.9372	15.8738	14.2628
2356.26	14.7596	6.13805	8.34082	21.6088	2356.26	14.3149	13.8926	16.3931	13.0284
2357.72	18.4855	17.358	23.1407	31.6509	2357.72	22.0321	0.84802	19.0724	10.394
2359.18	18.7713	11.3378	26.6205	8.613	2359.18	37.9092	10.2834	12.1916	6.27961
2360.63	23.7771	1.55764	26.0202	24.255	2360.63	17.0663	0.71884	19.1509	11.4852
2362.09	16.543	34.0974	16.5	31.137	2362.09	7.62342	7.91424	11.5902	15.7308
2363.55	15.8687	15.7171	31.9397	35.419	2363.55	23.1405	18.1097	11.8295	12.7365
2365	24.0345	9.93675	32.0593	26.3408	2365	17.9376	6.38508	18.6688	27.4221
2366.46	10.4403	7.19636	24.8989	22.5427	2366.46	8.65471	4.46051	5.10813	19.4399
2367.91	30.446	10.0159	28.0985	18.9844	2367.91	19.2518	5.49591	15.7474	9.14734
2369.37	24.5317	18.9554	28.818	20.8662	2369.37	21.8488	3.73135	14.3467	6.61483
2370.82	16.2174	10.0148	18.6175	13.5078	2370.82	5.6059	-1.03324	11.426	5.1623
2372.28	25.663	28.9942	15.9769	6.74949	2372.28	19.8029	12.5622	10.4253	7.9498
2373.73	20.5087	8.85352	35.1763	19.2711	2373.73	6.67998	8.27761	17.0587	5.21729
2375.18	24.5143	13.4728	38.3357	36.4326	2375.18	16.557	14.833	11.8182	24.0048
2376.64	10.1199	1.89201	19.695	21.8741	2376.64	23.914	11.1084	12.9778	2.43225
2378.09	6.44544	22.9912	27.1343	22.0755	2378.09	6.51104	19.8239	16.3374	3.33973
2379.54	8.89098	0.49028	34.7736	16.2059	2379.54	7.10804	15.8193	14.657	-5.15275
2380.99	19.6965	15.8293	33.5328	12.4771	2380.99	16.585	13.0547	7.37662	8.07474
2382.44	-0.41796	9.96834	19.8519	32.9484	2382.44	16.462	17.9702	11.0162	10.7022
2383.9	10.8275	21.5473	30.6111	23.4996	2383.9	6.09899	15.1256	21.6559	26.6498
2385.35	11.633	18.4862	16.1702	44.7708	2385.35	18.3359	19.801	13.0155	17.0373
2386.8	17.9984	0.50499	20.9292	40.0821	2386.8	9.1329	23.3965	8.81518	11.4248
2388.25	3.52387	4.88378	38.1682	19.5934	2388.25	23.4098	1.99187	20.0949	3.61229
2389.7	15.4893	7.86251	29.1672	26.2246	2389.7	15.6868	9.38733	11.8145	29.3598
2391.15	12.6547	13.2812	13.2861	12.5759	2391.15	8.6437	4.86275	6.77419	3.30733
2392.6	24.6883	20.4998	8.72502	11.2072	2392.6	10.0806	20.1782	14.4139	16.1749
2394.04	16.4726	10.4384	14.4839	11.9585	2394.04	17.2775	14.6936	7.69359	8.48239
2395.49	9.61683	19.2969	15.6827	22.5099	2395.49	17.9144	17.7291	8.89333	13.9099
2396.94	4.44105	24.9553	22.0815	22.0612	2396.94	4.11132	14.3645	5.45306	5.21744
2398.39	14.7853	-5.54625	16.0402	25.7325	2398.39	10.1482	15.5599	17.1728	10.045
2399.84	17.6895	26.2321	27.3189	29.2039	2399.84	15.0651	13.9954	16.8925	12.2325
2401.28	20.3537	35.0904	22.2776	12.5152	2401.28	17.1419	15.7908	15.5723	16.0201
2402.73	12.3779	13.3086	27.7162	6.70661	2402.73	13.8588	12.9063	10.8521	9.12759
2404.18	10.6021	7.68684	39.6748	21.378	2404.18	35.0156	10.5017	3.69183	19.9552
2405.62	4.42631	32.585	23.7133	18.4494	2405.62	17.3325	19.0572	20.6916	-6.2973
2407.07	14.1705	22.763	34.8718	18.1608	2407.07	18.8893	11.3726	15.5714	8.73026
2408.51	24.5547	32.3811	22.2303	31.5523	2408.51	19.7661	11.0881	10.3712	8.59783
2409.96	9.29888	12.919	21.9487	24.4637	2409.96	13.5229	8.0435	19.531	7.74539
2411.4	14.243	28.777	19.4271	36.3752	2411.4	24.0397	26.839	13.8108	6.45296
2412.84	23.7872	33.8348	31.7855	13.1667	2412.84	17.5165	7.63441	11.9307	14.6005
2414.29	14.3714	25.4126	41.7438	17.2381	2414.29	8.31327	17.9099	11.1305	11.8681
2415.73	21.9955	10.5504	28.142	27.8696	2415.73	1.91008	7.74532	18.4504	12.1357
2417.17	25.5797	19.4881	26.3803	26.1411	2417.17	13.9868	-2.21922	18.1302	4.20323
2418.62	10.0038	15.9457	25.4185	4.09263	2418.62	22.6236	3.93624	16.4101	12.4708
2420.06	19.988	22.2833	32.5366	18.5242	2420.06	20.5403	15.4117	17.81	21.6584
2421.5	27.2921	25.8209	32.4147	22.4757	2421.5	12.6171	8.92716	11.5699	11.726
2422.94	24.0362	13.0784	16.8928	10.9473	2422.94	16.9738	15.9226	15.6898	14.6736
2424.38	16.7003	18.6958	36.3308	4.37882	2424.38	8.4905	16.9981	23.2897	1.42116
2425.82	15.8844	27.3932	26.6488	12.9704	2425.82	16.2472	14.8735	10.8896	4.92875
2427.27	24.9485	25.8905	28.3268	13.442	2427.27	20.7239	8.10902	8.12955	3.83636
2428.71	18.4526	14.9878	43.2047	21.0736	2428.71	22.0406	20.9045	10.1695	14.784
2430.15	15.5967	6.76499	25.4826	9.02519	2430.15	12.2773	16.54	6.72944	10.8516
2431.58	26.2208	13.1422	44.9204	17.8968	2431.58	25.394	14.6554	21.2094	4.43919
2433.02	27.7249	17.5993	40.7982	13.0484	2433.02	13.6706	7.05088	8.56939	-0.93322
2434.46	11.629	5.85633	34.436	16.4001	2434.46	20.3873	14.3263	14.9694	7.8144
2435.9	12.5731	20.0733	51.4337	19.7917	2435.9	21.3039	11.6418	17.5293	16.922
2437.34	6.19713	26.4903	27.1913	13.8234	2437.34	30.0206	10.1973	15.9293	13.5096
2438.78	20.4212	20.4672	59.589	16.9351	2438.78	11.6172	16.0728	13.5694	9.73725
2440.21	25.8052	37.684	41.8266	32.1268	2440.21	15.7738	12.2682	16.8894	15.4849
2441.65	22.4293	15.1008	34.1042	21.9185	2441.65	15.1304	16.0237	6.20943	16.2725
2443.09	25.4133	15.8776	36.6217	18.4302	2443.09	10.167	16.8592	19.5695	8.34015
2444.52	10.9974	27.1743	20.9792	19.3819	2444.52	17.5636	15.4947	11.8495	3.28778
2445.96	5.94137	24.8709	30.3767	20.6537	2445.96	8.4002	6.37013	17.4896	1.15542
2447.39	12.2054	26.3675	34.614	9.00544	2447.39	7.15674	10.8056	13.6496	9.06305
2448.83	18.1094	17.904	20.0114	29.0372	2448.83	13.6333	5.0011	24.1297	6.8107
2450.26	19.0934	14.8405	16.4488	13.109	2450.26	8.50989	10.5166	14.9698	13.7183
2451.7	2.51743	15.8569	16.4061	0.94076	2451.7	15.8264	3.03207	12.5699	22.706
2453.13	9.58144	11.1132	13.2833	9.93257	2453.13	19.903	16.5876	18.57	20.4136
2454.57	12.4054	15.3295	33.4405	25.9244	2454.57	33.3795	6.30304	13.7301	8.68129
2456	13.6694	7.74582	32.5577	10.7562	2456	31.176	9.69852	18.8503	17.149
2457.43	26.3734	21.962	30.7949	23.628	2457.43	20.7325	11.894	6.25041	11.3766
2458.87	23.8774	16.3782	32.752	32.3399	2458.87	24.689	28.7695	13.7306	13.0043
2460.3	28.2614	10.1543	42.749	31.5317	2460.3	23.7655	11.845	19.4507	23.752
2461.73	10.5253	16.4903	34.946	16.6436	2461.73	9.802	8.64047	22.4109	11.4996
2463.16	11.9093	26.5463	27.383	15.9155	2463.16	25.1985	14.836	10.3711	12.0073
2464.59	14.2932	32.2822	29.18	10.2274	2464.59	29.6349	8.99147	13.6913	5.23498
2466.02	16.3572	21.8181	37.9769	15.2593	2466.02	19.7114	22.987	23.2115	15.7027
2467.45	10.9811	-2.40604	30.2137	15.4512	2467.45	30.2678	10.5425	20.3717	13.8903
2468.88	27.845	16.8897	41.7706	18.4432	2468.88	13.3443	20.098	19.3719	9.47803
2470.31	35.749	32.5455	24.1238	20.5951	2470.31	12.9807	10.2134	12.5721	3.90572
2471.74	14.0129	10.1211	23.995	19.9071	2471.74	16.9371	12.4489	7.61236	15.0134
2473.17	9.4368	15.4168	31.3061	10.059	2473.17	10.1335	19.2044	27.4126	15.6411
2474.6	8.66072	32.9123	17.6572	24.571	2474.6	18.4899	17.7999	32.8129	9.74882
2476.03	16.8846	32.4478	15.8083	3.40299	2476.03	14.8463	15.1154	17.8531	7.77653
2477.46	13.7885	15.6633	33.8394	8.515	2477.46	13.8027	4.27093	12.5734	-1.35579
2478.89	15.2924	24.1987	32.0305	28.347	2478.89	7.27908	17.1065	6.97369	-1.80809
2480.31	25.5563	8.49405	33.3815	18.0191	2480.31	19.0354	12.222	15.094	14.9796
2481.74	16.5402	24.9894	39.9726	22.8111	2481.74	17.3118	15.0175	14.2143	22.9673
2483.17	21.0441	24.6046	36.3636	22.0031	2483.17	14.9482	14.973	15.2946	6.79507
2484.59	15.5879	37.8998	41.7546	17.9952	2484.59	26.2245	11.1685	13.7749	6.50279
2486.02	19.7718	31.9149	26.3856	12.4273	2486.02	8.90082	14.764	20.6553	12.0105
2487.45	3.07564	29.33	31.1765	14.7393	2487.45	18.1771	17.0395	15.0556	3.47824
2488.87	17.3795	29.9051	34.7275	16.0914	2488.87	13.0535	11.475	13.216	3.74596
2490.3	8.20335	19.8001	30.0384	27.6836	2490.3	19.1298	10.8705	19.7363	10.7737
2491.72	26.1072	23.615	40.6693	12.5957	2491.72	20.9661	11.106	21.1367	14.3614
2493.14	34.771	21.0299	26.1802	-1.49217	2493.14	10.9223	9.90156	12.6171	6.06915
2494.57	28.0749	23.4847	16.7311	11.8999	2494.57	10.7586	15.497	19.8975	5.73692
2495.99	25.4987	28.0595	18.522	14.5721	2495.99	11.8349	18.4526	11.4179	21.4047
2497.42	15.9625	10.7142	22.8728	4.80427	2497.42	15.2311	9.8481	15.3783	14.9924
2498.84	10.4263	23.0489	29.3436	14.4365	2498.84	13.7074	10.7236	5.69873	5.30013
2500.26	2.13009	38.3035	32.6544	13.5487	2500.26	15.7437	10.3591	12.8592	22.2079
2501.68	14.3139	19.718	22.0052	-1.05913	2501.68	20.7799	15.7147	6.65961	14.5557
2503.1	13.3377	8.97254	39.716	28.2531	2503.1	34.3361	9.75017	16.3401	1.86341
2504.53	17.2815	29.787	33.0667	15.8853	2504.53	11.2923	14.3057	17.3405	13.2512
2505.95	24.5853	36.6814	33.8975	5.47754	2505.95	15.1685	23.5012	13.781	14.3189
2507.37	8.96903	18.3758	14.9282	17.4298	2507.37	28.8447	15.0567	9.70146	-0.3333
2508.79	29.7128	18.9901	22.5989	12.382	2508.79	21.2409	8.97229	15.822	19.2945
2510.21	27.1366	34.2043	23.8296	17.9743	2510.21	11.2371	12.0878	13.3424	1.96225
2511.63	20.7203	19.0585	26.5803	20.1666	2511.63	3.47326	7.16333	17.743	4.51003
2513.05	23.1441	21.3926	23.4109	10.7589	2513.05	13.2294	25.2789	26.6235	5.93781
2514.47	13.0479	22.9667	23.5215	12.3912	2514.47	8.42558	15.1144	13.464	16.6856
2515.88	7.31158	11.2608	43.4322	14.6235	2515.88	18.7417	8.66994	16.9046	20.7534
2517.3	14.2553	23.6747	34.6228	10.4959	2517.3	15.8578	5.18546	9.58511	19.3012
2518.72	21.719	14.7687	25.1333	10.7282	2518.72	14.334	8.94101	11.0657	1.68898
2520.14	17.6628	17.7426	26.2839	4.48055	2520.14	16.7701	8.17653	4.90623	-1.92323
2521.56	20.7665	27.8764	31.9145	27.9129	2521.56	11.8862	8.05208	6.98683	-1.21543
2522.97	21.4702	31.3701	44.465	14.8653	2522.97	6.1623	9.44761	21.7074	3.25235
2524.39	17.4539	24.1439	24.6955	5.73771	2524.39	19.1184	3.32315	7.228	14.5201
2525.81	15.6776	23.6775	43.926	1.17009	2525.81	18.7945	11.9987	10.9086	6.82797
2527.22	14.3813	33.3712	38.9165	22.3225	2527.22	14.9905	16.1942	5.34923	7.21577
2528.64	10.965	19.2247	18.7069	16.1949	2528.64	3.66659	16.5098	10.4699	15.8436
2530.05	24.0687	34.3982	31.8174	22.2274	2530.05	9.46266	12.8653	16.2305	2.39141
2531.47	8.05236	16.2917	26.0078	5.49983	2531.47	12.7787	15.9009	4.99115	16.6592
2532.88	10.796	44.6251	24.3182	10.6923	2532.88	14.3347	12.4164	13.6318	12.6471
2534.3	6.65969	25.2384	28.0686	38.1248	2534.3	8.09076	15.212	6.35248	21.3149
2535.71	27.2833	23.2117	18.499	6.71724	2535.71	23.8468	4.48752	19.1131	20.0227
2537.12	2.78699	27.745	19.1694	-9.69025	2537.12	11.5628	19.1631	8.75382	13.7705
2538.54	18.0106	16.1982	29.3197	3.34224	2538.54	12.5988	5.75861	10.2745	4.35838
2539.95	15.6743	18.4113	29.75	2.05477	2539.95	30.3548	16.1542	19.5152	4.22622
2541.36	17.6579	15.6244	26.2603	10.2473	2541.36	13.4708	9.46972	2.07593	7.73405
2542.77	15.4015	23.1175	27.3706	11.4798	2542.77	7.74674	6.74527	9.55664	14.0019
2544.18	12.5052	14.2104	22.3609	4.91239	2544.18	3.02273	4.38081	15.2374	4.58974
2545.6	9.8088	21.4634	26.5511	2.62494	2545.6	14.2187	11.7764	8.59814	17.3776
2547.01	15.5524	15.6363	31.9813	4.93753	2547.01	13.3346	14.4519	23.9589	18.6454
2548.42	15.496	29.0891	16.2116	-2.50988	2548.42	11.0106	16.6475	19.1596	-2.1667
2549.83	21.3196	18.7019	34.2418	4.64271	2549.83	21.5665	16.443	18.9204	2.26116
2551.24	3.50322	27.1146	34.112	4.43531	2551.24	8.12242	28.2786	20.5612	17.849
2552.65	14.8868	9.36728	31.9021	9.54794	2552.65	20.6783	6.15418	9.682	25.0769
2554.06	7.63038	11.7799	28.6123	7.90057	2554.06	21.3942	27.2697	7.44279	11.1447
2555.47	11.054	25.2325	39.7224	11.7332	2555.47	12.5101	6.38529	14.2036	3.4126
2556.87	16.7575	31.765	27.5525	16.3659	2556.87	10.906	6.06085	16.4044	19.9605
2558.28	16.8611	24.7374	18.8226	2.47855	2558.28	6.70189	13.9364	13.6453	22.4284
2559.69	18.6447	30.6699	33.6127	20.4712	2559.69	21.9778	11.652	21.3261	17.8962
2561.1	17.1482	14.8822	47.0028	-6.09606	2561.1	18.0536	17.8875	21.0069	14.7641
2562.51	29.4918	21.1745	36.7528	3.93663	2562.51	13.0895	12.6431	8.60778	7.63199
2563.91	15.7153	9.70679	27.6229	14.5294	2563.91	14.8453	13.1587	20.9287	3.81989
2565.32	15.3788	40.759	35.8929	23.1621	2565.32	30.4012	11.3543	19.2895	13.1678
2566.73	3.68238	19.3711	33.7629	3.87483	2566.73	9.47701	10.5098	13.1704	4.99569
2568.13	6.5459	17.6633	34.7129	12.1876	2568.13	27.8328	9.78541	9.8513	14.2236
2569.54	12.7294	28.2753	24.0228	2.70033	2569.54	8.34862	13.301	13.1322	6.05147
2570.94	16.7529	25.4473	33.8128	3.57311	2570.94	22.9444	10.1766	7.53313	-1.28064
2572.35	22.0565	34.0192	32.2027	20.6459	2572.35	22.7002	15.6521	14.1341	11.9473
2573.75	18.32	21.3511	34.9526	10.5187	2573.75	16.976	9.92772	11.855	12.2552
2575.16	7.54345	33.643	35.5025	-1.68849	2575.16	1.41175	12.2833	13.2559	7.92311
2576.56	12.9669	19.8948	28.3324	3.42433	2576.56	9.12754	17.3589	11.7769	16.911
2577.96	14.4704	20.1065	38.1222	-0.78284	2577.96	12.2433	7.79446	19.2579	20.9389
2579.37	22.6539	24.9582	31.3921	-3.71	2579.37	19.559	-3.88998	-3.46118	9.36684
2580.77	5.95739	20.6099	25.0219	3.32284	2580.77	15.1548	22.6656	9.17982	13.7548
2582.17	24.7009	30.2214	16.4517	-3.68428	2582.17	10.7105	3.66118	18.3808	9.30268
2583.57	23.2843	11.553	41.0415	-1.09142	2583.57	15.5462	11.0568	18.4218	10.9706
2584.97	10.3078	14.7644	41.9113	15.2215	2584.97	18.8619	9.77238	32.2628	0.83857
2586.38	13.3312	24.4959	25.541	13.4944	2586.38	4.57762	2.64794	9.74385	15.7865
2587.78	9.47467	12.8272	42.1308	-6.67269	2587.78	15.7733	3.68353	18.8249	11.7344
2589.18	13.4181	31.1586	29.5205	8.7202	2589.18	2.649	9.23912	12.8659	9.76237
2590.58	12.8416	28.5298	42.4302	6.03315	2590.58	8.96468	9.07471	15.747	11.4303
2591.98	26.625	18.0211	21.1799	-2.21391	2591.98	10.0404	10.7503	19.748	14.6983
2593.38	18.0484	28.7522	32.3695	0.17905	2593.38	16.396	11.9859	22.3491	5.88622
2594.78	5.95183	19.6434	31.3992	5.69202	2594.78	17.8717	3.74151	-0.40984	-0.20585
2596.18	25.8952	38.0144	29.4688	2.40501	2596.18	19.9473	12.8971	7.55124	3.78211
2597.57	7.51864	37.7054	19.0984	14.438	2597.57	19.7429	15.1727	11.4723	1.17006
2598.97	28.542	21.0364	34.9681	10.591	2598.97	17.2186	20.3283	15.6735	16.918
2600.37	10.5254	48.8073	23.3177	-2.57598	2600.37	-0.86581	11.8439	19.9946	6.46599
2601.77	18.6288	22.6182	35.9872	10.4171	2601.77	8.00979	9.99949	17.1957	11.894
2603.17	17.4522	24.269	29.1368	16.5301	2603.17	13.2854	3.99509	11.9568	9.24195
2604.56	11.0356	27.8797	25.7663	-4.79688	2604.56	17.601	13.5907	8.27796	11.3099
2605.96	9.21895	11.7304	35.6358	-6.0838	2605.96	12.5166	17.3063	12.1591	6.05789
2607.36	9.56233	34.0611	32.7053	11.6693	2607.36	10.3521	20.7419	-1.71971	5.08585
2608.75	5.18569	35.7117	20.4948	-0.05765	2608.75	6.82772	8.57747	5.32145	10.0738
2610.15	21.609	25.0423	25.2443	1.73544	2610.15	24.0232	13.4531	18.9627	-1.45817
2611.54	13.8324	46.3327	32.4737	0.20857	2611.54	20.0988	18.6887	15.9238	9.04981
2612.94	14.3757	27.7432	42.5431	14.5617	2612.94	25.6943	15.4443	7.24503	7.87782
2614.33	21.0391	25.4336	22.9726	-2.64519	2614.33	14.7699	8.67993	7.04624	9.5058
2615.73	20.4624	41.5639	15.482	5.14795	2615.73	17.6454	11.7555	28.8075	17.8138
2617.12	24.5257	25.2542	35.0313	-5.1789	2617.12	-5.27909	11.5111	13.1687	-0.31819
2618.51	8.30905	17.1445	36.7807	0.05426	2618.51	11.8364	15.9468	11.7699	2.22981
2619.91	0.17236	29.5547	22.9301	-2.55256	2619.91	21.8719	11.2623	18.5712	10.3378
2621.3	5.43566	23.0448	38.6794	-7.27936	2621.3	9.5474	0.65799	12.7324	4.76582
2622.69	3.81898	24.8549	28.6687	-10.8461	2622.69	14.1829	17.4136	17.7337	2.23381
2624.08	16.6423	41.545	25.378	0.98703	2624.08	14.9383	3.24919	17.815	10.3419
2625.48	26.1856	22.7149	24.2873	2.54026	2625.48	19.2938	20.8848	10.0963	8.96985
2626.87	10.3289	27.3249	30.9166	1.5335	2626.87	18.0892	9.12043	21.1776	3.51787
2628.26	29.2721	30.6148	26.0658	10.1267	2628.26	29.8047	7.95605	23.1389	12.1059
2629.65	17.7354	27.4246	27.0551	0	2629.65	13.8401	14.7117	11.4202	7.53393

## Sheet: Figure 7d
D7 IPI				D21 IPI				D42 IPI
FGF-2	G-CSF	GM-CSF	CX3CL1	FGF-2	G-CSF	GM-CSF	CX3CL1	FGF-2	G-CSF	GM-CSF	CX3CL1
2.40478	3.59179	4.06697	5.42106	3.39477	2.43824	2.36618	5.42106	19.6049	199.691	23.8331	25.4526
2.10549	4.89378	4.445	3.07801	3.39477	2.99547	0.428663	1.02463	4.12807	128.168	12.5013	7.7245
2.40478	2.43824	2.36618	1.8046	3.04979	1.0291	2.06674	3.8045	3.04979	146.975	10.8752	10.3163
3.04979	5.95963	2.06674	3.43415	12.4533	3.90396	5.64905	5.42106	12.4533	129.249	8.3502	21.7491
4.12807	7.09715	0.428663	7.23997	0.860332	2.71182	0.428663	2.73651	3.7543	83.884	2.06674	10.8673
4.91729	2.99547	3.70109	10.3163	0.860332	2.99547	2.6798	1.8046	5.33225	52.0586	1.51274	10.8673
5.33225	4.89378	6.50747	6.76714	12.4533	9.57319	9.33159	10.8673	4.91729	43.6619	4.445	30.1748
1.82225	8.30271	5.64905	3.8045	5.76046	3.90396	1.51274	6.30623	20.3176	105.205	13.0611	48.9207
6.65586	4.55516	4.445	6.30623	5.76046	8.30271	4.445	7.23997	9.64095	102.199	6.95271	38.6855
0.666044	2.71182	0.428663	0.421589	15.5445	6.71025	13.6296	23.2046	0.666044	24.7707	1.51274	3.43415
0.210694	2.43824	0.606475	0.140341	6.20173	9.57319	6.07284	8.72792	1.07389	26.6122	1.51274	6.30623
0.210694	5.24085	0.606475	0.421589	17.5279	7.09715	14.2067	21.0344	1.55552	18.4282	3.00712	5.42106
0.492068	5.59619	0.428663	1.26647	11.2941	10.4549	13.0611	9.77595	3.39477	26.6122	3.00712	4.5864
0.860332	6.71025	1.0234	0.421589	10.1804	1.92258	15.3862	13.7777	11.2941	29.7828	7.40837	8.72792
1.30586	6.71025	1.25957	1.52675	10.1804	10.0106	6.95271	9.77595	2.10549	41.4631	2.36618	8.22055
1.82225	5.24085	1.78205	1.02463	22.5161	13.7488	16.599	25.4526	21.0404	55.2386	7.40837	12.583
1.82225	5.24085	0.145885	1.52675	15.5445	9.14265	15.3862	16.285	1.30586	25.9932	1.25957	7.7245
16.1951	8.30271	7.40837	22.4725	20.3176	13.7488	7.87426	21.0344	8.5974	31.7446	7.40837	19.6319
1.82225	7.09715	1.25957	2.73651	2.40478	7.49161	4.06697	6.76714	34.809	20.6582	7.40837	47.9538
4.91729	7.8935	1.78205	5.85746	5.76046	12.7756	13.6296	15.012	31.325	18.9773	10.3513	43.2277
2.71967	4.55516	6.07284	8.72792	12.4533	11.8277	17.2176	24.6948	61.9747	65.1681	52.4331	74.1837
11.2941	17.3471	9.83673	16.285	6.65586	6.33103	11.4082	20.3287	64.2278	30.4318	31.9553	61.068
7.60196	10.4549	3.34768	9.77595	15.5445	16.2892	6.50747	16.285	32.1822	21.8064	25.9635	37.7996
4.12807	3.28888	2.36618	4.1887	9.64095	12.7756	11.4082	23.2046	25.5854	16.2892	3.34768	27.7766
11.2941	9.57319	2.06674	5.42106	5.76046	17.8848	10.8752	8.72792	44.1455	33.0767	29.6565	87.0162
9.11323	4.89378	3.34768	12.583	18.9023	15.2549	11.9503	10.8673	33.0487	21.8064	17.2176	42.3044
11.2941	7.8935	13.0611	13.1753	0.860332	12.7756	5.23632	3.07801	27.178	56.0439	41.7445	43.2277

## Sheet: Figure 7e
LD1	Day 7	Day 21	Day 42
-5.32396			-0.30841
-4.42783			0.829075
-3.91508			1.36543
-3.84839			1.21721
-3.58513			-1.42581
-3.28182			0.592169
-2.65015			-4.54364
-2.5498			1.17611
-2.54831			-1.77097
-2.42553			0.11674
-1.9927			1.37343
-1.87789			0.527068
-1.57976			0.907239
-1.41284			-0.52274
-1.32587			1.24248
-1.28235			0.646136
-1.04814			1.1658
-0.48839			0.221718
-0.41813			-2.02313
-0.37872			0.799061
-0.37582			-4.23351
-0.32586		0.25528
-0.12833	0.199699
-0.10226		0.31349
0.075192		-1.02608
0.085909			0.088636
0.09077			0.788174
0.17693			0.725632
0.23049		-0.53889
0.277286	-0.31081
0.317376			0.511819
0.408604			0.650481
0.416156		-0.82163
0.427795	0.492111
0.449985	0.469783
0.490771	0.683032
0.504509		-0.89894
0.563725		-1.39382
0.565321		-0.58188
0.574575	0.782052
0.600422			0.396334
0.675298		-0.05461
0.698455		-0.72278
0.709526	0.56882
0.749802		-0.37118
0.765483		0.597311
0.782498	0.280469
0.806677		-0.02773
0.810964		0.186598
0.861125		-1.19033
0.932328		0.074238
0.943552		-0.72374
0.94356		0.152667
0.955377	0.153233
0.966698	0.521726
0.991271	0.419908
0.991738		-1.11933
1.00251	0.66199
1.01056		0.37489
1.02268	-0.97896
1.02616	0.381138
1.06296	0.486073
1.07244	0.584842
1.07391		0.58691
1.07481		0.621696
1.0863	-0.16196
1.11905	0.495831
1.12046		-0.07574
1.12564		-1.00687
1.13219	-0.19872
1.13239		0.374167
1.14527	0.090077
1.15444	0.532291
1.1645	0.39059
1.20758	0.545055
1.22908	-0.15482
1.24212	0.293413
1.26168	0.498366
1.27237	-0.00188
1.30076		0.21259
1.41299		-1.43216

## Sheet: Figure 7i
D0 IPD+PEMBRO				D21 IPI				D42 IPI
FGF-2	G-CSF	GM-CSF	CX3CL1	FGF-2	G-CSF	GM-CSF	CX3CL1	FGF-2	G-CSF	GM-CSF	CX3CL1
4.12807	21.8064	11.4082	24.6948	21.0404	29.7828	37.5526	15.6437	0.860332	2.17504	1.0234	1.02463
2.40478	11.8277	2.36618	5.42106	11.868	38.594	21.0953	6.76714	2.40478	4.55516	2.06674	3.8045
3.7543	18.9773	3.34768	3.07801	9.11323	31.7446	15.3862	5.85746	4.91729	5.24085	3.34768	4.1887
4.51582	18.4282	7.40837	5.85746	9.11323	18.4282	15.3862	4.99728	1.55552	2.43824	2.36618	2.41009
11.2941	22.3886	12.5013	9.77595	6.20173	17.3471	19.7716	4.1887	0.492068	1.0291	0.145885	2.41009
3.7543	7.8935	6.50747	2.41009	9.64095	15.2549	17.8443	4.99728	0.860332	4.55516	0.0496481	4.1887
16.1951	34.4279	40.8935	15.012	7.60196	12.2984	10.3513	3.8045	4.12807	7.49161	1.78205	13.1753
12.4533	14.2447	13.6296	8.72792	16.1951	20.0923	23.1375	6.30623	0.492068	3.59179	0.428663	9.77595
3.39477	17.3471	7.40837	4.99728	6.65586	16.8153	12.5013	8.72792	3.39477	5.59619	0.274053	9.77595
5.76046	20.0923	8.83603	9.77595	11.2941	45.1498	29.6565	13.1753	0.210694	10.9059	0.805269	10.3163
4.91729	4.89378	6.07284	7.7245	8.5974	8.30271	10.3513	3.43415	1.82225	0.660504	0.805269	10.8673
4.12807	15.7691	6.50747	3.43415	6.65586	28.4995	6.50747	6.30623	1.30586	27.8654	1.0234	11.4288
4.12807	14.7468	6.50747	4.5864	3.04979	20.0923	3.70109	6.30623	1.82225	22.3886	0.805269	8.22055
6.20173	31.0858	5.64905	8.22055	24.0312	20.0923	23.1375	11.4288	5.33225	14.2447	1.0234	7.7245
6.20173	16.8153	4.06697	6.30623	18.2099	42.1916	18.4789	10.8673	2.40478	13.259	1.0234	11.4288
6.20173	20.0923	4.445	8.72792	5.76046	15.7691	5.64905	8.22055	5.76046	10.9059	2.06674	11.4288
9.64095	21.2296	6.50747	15.012	1.82225	7.49161	1.51274	2.41009	3.7543	8.30271	1.78205	15.012
3.39477	12.7756	7.40837	10.8673	6.65586	12.7756	9.33159	4.99728	6.20173	20.0923	4.06697	29.3672
5.76046	4.22515	2.6798	3.43415	11.2941	14.2447	19.7716	16.285	0.210694	24.1673	2.36618	13.7777
3.39477	17.3471	26.6881	6.76714	9.64095	17.8848	17.2176	7.23997	1.30586	28.4995	3.00712	12.583
6.20173	29.1387	26.6881	3.43415	7.60196	35.798	17.2176	18.2654	0.860332	20.6582	3.00712	7.7245
3.04979	8.30271	8.83603	0.802285	4.51582	25.9932	8.3502	6.30623	2.71967	16.2892	2.6798	15.012
0.860332	0.660504	2.36618	0.421589	10.1804	18.9773	8.3502	6.30623	2.71967	16.2892	4.445	13.1753
5.33225	8.71913	14.2067	5.42106	11.2941	22.9762	4.445	8.72792	3.04979	15.2549	2.6798	12.583
2.10549	7.49161	4.445	0.26707	7.12266	5.24085	4.445	9.24644	11.868	21.2296	3.34768	13.7777
0.666044	2.71182	3.00712	2.09926	7.12266	1.92258	4.06697	4.1887	3.04979	18.9773	2.06674	6.76714
3.7543	4.55516	1.78205	0.421589	14.2754	17.3471	14.2067	10.8673	1.82225	21.8064	2.06674	9.77595

## Sheet: Figure 7j
LD1	Day 0	Day 21	Day 42
-3.22352			2.67726
-2.45744	0.892798
-2.02747			0.195516
-1.97865			-0.42784
-1.96719			0.753335
-1.94384			-0.15307
-1.91817			0.623206
-1.91732			-0.29015
-1.64876			0.643951
-1.61462			0.344455
-1.54836			0.22868
-1.526			0.442581
-1.51591			0.367099
-1.47425			0.492545
-1.41334			0.300092
-1.21969			0.15855
-1.09137			-0.79303
-1.06682			-0.39977
-1.04976			0.188254
-1.00037	-0.30425
-1.00029			0.905143
-0.97403			-1.14991
-0.69487	-1.45545
-0.69037	-0.4253
-0.63962			-0.7356
-0.6273			-1.27615
-0.62167			-1.15244
-0.62119			0.077346
-0.52224	-0.29976
-0.5164			0.684673
-0.5041		-0.84767
-0.49772	-1.54309
-0.43464		-0.14188
-0.42926		0.554378
-0.32773	1.8334
-0.22693		0.720313
-0.2127		0.28475
-0.17478	0.700762
-0.15887	0.144816
-0.15059			-0.27668
-0.03297	-0.72895
0.028509	-1.35436
0.048752	-0.5588
0.051653	-0.10038
0.069742	-0.36666
0.078229			2.6189
0.082615	0.433403
0.085583	-0.71168
0.120801	-0.27039
0.140483	-1.03208
0.213814		0.039561
0.224086	0.799155
0.233629		-0.23869
0.241557	-0.63878
0.28978		-0.30294
0.377942		0.460813
0.390292	-1.62402
0.442826	-1.34492
0.562585		-0.36079
0.576008		0.544136
0.804296	-2.99797
0.817692		1.92642
0.956353		-0.40074
1.09853		-0.31929
1.0996		0.847713
1.10863	0.99119
1.29905		-1.73308
1.34366		-0.33587
1.34757	0.791354
1.46993		1.41307
1.48517		-0.4184
1.64703		-0.69582
1.66904		0.02276
2.07774	-2.35745
2.11594		-0.24064
2.52045		0.193245
3.00635		2.43334
3.05975		0.366121
3.12678	-0.67395
3.61635		0.772948
3.73231		2.61065

## Sheet: Figure S4c
Size	Concentration
0.5	0
1.5	0
2.5	0
3.5	0
4.5	0
5.5	0
6.5	0
7.5	0
8.5	0
9.5	0
10.5	0
11.5	0
12.5	0
13.5	0
14.5	0
15.5	0
16.5	0
17.5	0
18.5	0
19.5	0
20.5	0
21.5	0
22.5	0
23.5	0
24.5	0
25.5	0
26.5	0
27.5	0
28.5	0
29.5	0
30.5	0
31.5	0
32.5	0
33.5	0
34.5	0
35.5	0
36.5	0
37.5	0
38.5	0
39.5	0
40.5	0
41.5	0
42.5	0
43.5	0
44.5	0
45.5	0
46.5	2
47.5	6
48.5	18
49.5	52
50.5	149
51.5	428
52.5	1215
53.5	3363
54.5	8947
55.5	22556
56.5	53262
57.5	116748
58.5	236284
59.5	440721
60.5	758573
61.5	1209430
62.5	1795990
63.5	2500320
64.5	3285730
65.5	4103490
66.5	4901470
67.5	5632490
68.5	6260270
69.5	6762600
70.5	7131780
71.5	7372790
72.5	7500150
73.5	7534240
74.5	7497760
75.5	7412910
76.5	7299360
77.5	7173190
78.5	7046460
79.5	6927320
80.5	6820370
81.5	6727160
82.5	6646700
83.5	6576020
84.5	6510600
85.5	6444890
86.5	6372830
87.5	6288320
88.5	6185790
89.5	6060630
90.5	5909710
91.5	5731590
92.5	5526700
93.5	5297250
94.5	5047040
95.5	4781030
96.5	4504870
97.5	4224470
98.5	3945490
99.5	3673050
100.5	3411450
101.5	3164060
102.5	2933290
103.5	2720690
104.5	2527010
105.5	2352340
106.5	2196310
107.5	2058120
108.5	1936760
109.5	1831030
110.5	1739610
111.5	1661140
112.5	1594230
113.5	1537450
114.5	1489360
115.5	1448470
116.5	1413260
117.5	1382130
118.5	1353460
119.5	1325540
120.5	1296680
121.5	1265180
122.5	1229470
123.5	1188180
124.5	1140210
125.5	1084880
126.5	1022030
127.5	952014
128.5	875786
129.5	794804
130.5	710942
131.5	626330
132.5	543166
133.5	463527
134.5	389198
135.5	321546
136.5	261458
137.5	209330
138.5	165116
139.5	128407
140.5	98537
141.5	74684
142.5	55964
143.5	41504
144.5	30494
145.5	22220
146.5	16071
147.5	11549
148.5	8252
149.5	5866
150.5	4150
151.5	2924
152.5	2051
153.5	1433
154.5	996
155.5	690
156.5	475
157.5	325
158.5	220
159.5	148
160.5	99
161.5	65
162.5	43
163.5	27
164.5	17
165.5	11
166.5	7
167.5	4
168.5	2
169.5	1
170.5	0
171.5	0
172.5	0
173.5	0
174.5	0
175.5	0
176.5	0
177.5	0
178.5	0
179.5	0
180.5	0
181.5	0
182.5	0
183.5	0
184.5	0
185.5	0
186.5	0
187.5	0
188.5	0
189.5	0
190.5	0
191.5	0
192.5	0
193.5	0
194.5	0
195.5	0
196.5	0
197.5	0
198.5	0
199.5	0
200.5	0
201.5	0
202.5	0
203.5	0
204.5	0
205.5	0
206.5	0
207.5	0
208.5	0
209.5	0
210.5	0
211.5	0
212.5	0
213.5	0
214.5	0
215.5	0
216.5	0
217.5	0
218.5	0
219.5	0
220.5	0
221.5	0
222.5	0
223.5	0
224.5	0
225.5	0
226.5	0
227.5	0
228.5	0
229.5	0
230.5	0
231.5	0
232.5	0
233.5	0
234.5	0
235.5	0
236.5	0
237.5	0
238.5	0
239.5	0
240.5	0
241.5	0
242.5	0
243.5	0
244.5	0
245.5	0
246.5	0
247.5	0
248.5	0
249.5	0
250.5	0
251.5	0
252.5	0
253.5	0
254.5	0
255.5	0
256.5	0
257.5	0
258.5	0
259.5	0
260.5	0
261.5	0
262.5	0
263.5	0
264.5	0
265.5	0
266.5	0
267.5	0
268.5	0
269.5	0
270.5	0
271.5	0
272.5	0
273.5	0
274.5	0
275.5	0
276.5	0
277.5	0
278.5	0
279.5	0
280.5	0
281.5	0
282.5	0
283.5	0
284.5	0
285.5	0
286.5	0
287.5	0
288.5	0
289.5	0
290.5	0
291.5	0
292.5	0
293.5	0
294.5	0
295.5	0
296.5	0
297.5	0
298.5	0
299.5	0
300.5	0
301.5	0
302.5	0
303.5	0
304.5	0
305.5	0
306.5	0
307.5	0
308.5	0
309.5	0
310.5	0
311.5	0
312.5	0
313.5	0
314.5	0
315.5	0
316.5	0
317.5	0
318.5	0
319.5	0
320.5	0
321.5	0
322.5	0
323.5	0
324.5	0
325.5	0
326.5	0
327.5	0
328.5	0
329.5	0
330.5	0
331.5	0
332.5	0
333.5	0
334.5	0
335.5	0
336.5	0
337.5	0
338.5	0
339.5	0
340.5	0
341.5	0
342.5	0
343.5	0
344.5	0
345.5	0
346.5	0
347.5	0
348.5	0
349.5	0
350.5	0
351.5	0
352.5	0
353.5	0
354.5	0
355.5	0
356.5	0
357.5	0
358.5	0
359.5	0
360.5	0
361.5	0
362.5	0
363.5	0
364.5	0
365.5	0
366.5	0
367.5	0
368.5	0
369.5	0
370.5	0
371.5	0
372.5	0
373.5	0
374.5	0
375.5	0
376.5	0
377.5	0
378.5	0
379.5	0
380.5	0
381.5	0
382.5	0
383.5	0
384.5	0
385.5	0
386.5	0
387.5	0
388.5	0
389.5	0
390.5	0
391.5	0
392.5	0
393.5	0
394.5	0
395.5	0
396.5	0
397.5	0
398.5	0
399.5	0
400.5	0
401.5	0
402.5	0
403.5	0
404.5	0
405.5	0
406.5	0
407.5	0
408.5	0
409.5	0
410.5	0
411.5	0
412.5	0
413.5	0
414.5	0
415.5	0
416.5	0
417.5	0
418.5	0
419.5	0
420.5	0
421.5	0
422.5	0
423.5	0
424.5	0
425.5	0
426.5	0
427.5	0
428.5	0
429.5	0
430.5	0
431.5	0
432.5	0
433.5	0
434.5	0
435.5	0
436.5	0
437.5	0
438.5	0
439.5	0
440.5	0
441.5	0
442.5	0
443.5	0
444.5	0
445.5	0
446.5	0
447.5	0
448.5	0
449.5	0
450.5	0
451.5	0
452.5	0
453.5	0
454.5	0
455.5	0
456.5	0
457.5	0
458.5	0
459.5	0
460.5	0
461.5	0
462.5	0
463.5	0
464.5	0
465.5	0
466.5	0
467.5	0
468.5	0
469.5	0
470.5	0
471.5	0
472.5	0
473.5	0
474.5	0
475.5	0
476.5	0
477.5	0
478.5	0
479.5	0
480.5	0
481.5	0
482.5	0
483.5	0
484.5	0
485.5	0
486.5	0
487.5	0
488.5	0
489.5	0
490.5	0
491.5	0
492.5	0
493.5	0
494.5	0
495.5	0
496.5	0
497.5	0
498.5	0
499.5	0
500.5	0
501.5	0
502.5	0
503.5	0
504.5	0
505.5	0
506.5	0
507.5	0
508.5	0
509.5	0
510.5	0
511.5	0
512.5	0
513.5	0
514.5	0
515.5	0
516.5	0
517.5	0
518.5	0
519.5	0
520.5	0
521.5	0
522.5	0
523.5	0
524.5	0
525.5	0
526.5	0
527.5	0
528.5	0
529.5	0
530.5	0
531.5	0
532.5	0
533.5	0
534.5	0
535.5	0
536.5	0
537.5	0
538.5	0
539.5	0
540.5	0
541.5	0
542.5	0
543.5	0
544.5	0
545.5	0
546.5	0
547.5	0
548.5	0
549.5	0
550.5	0
551.5	0
552.5	0
553.5	0
554.5	0
555.5	0
556.5	0
557.5	0
558.5	0
559.5	0
560.5	0
561.5	0
562.5	0
563.5	0
564.5	0
565.5	0
566.5	0
567.5	0
568.5	0
569.5	0
570.5	0
571.5	0
572.5	0
573.5	0
574.5	0
575.5	0
576.5	0
577.5	0
578.5	0
579.5	0
580.5	0
581.5	0
582.5	0
583.5	0
584.5	0
585.5	0
586.5	0
587.5	0
588.5	0
589.5	0
590.5	0
591.5	0
592.5	0
593.5	0
594.5	0
595.5	0
596.5	0
597.5	0
598.5	0
599.5	0
600.5	0
601.5	0
602.5	0
603.5	0
604.5	0
605.5	0
606.5	0
607.5	0
608.5	0
609.5	0
610.5	0
611.5	0
612.5	0
613.5	0
614.5	0
615.5	0
616.5	0
617.5	0
618.5	0
619.5	0
620.5	0
621.5	0
622.5	0
623.5	0
624.5	0
625.5	0
626.5	0
627.5	0
628.5	0
629.5	0
630.5	0
631.5	0
632.5	0
633.5	0
634.5	0
635.5	0
636.5	0
637.5	0
638.5	0
639.5	0
640.5	0
641.5	0
642.5	0
643.5	0
644.5	0
645.5	0
646.5	0
647.5	0
648.5	0
649.5	0
650.5	0
651.5	0
652.5	0
653.5	0
654.5	0
655.5	0
656.5	0
657.5	0
658.5	0
659.5	0
660.5	0
661.5	0
662.5	0
663.5	0
664.5	0
665.5	0
666.5	0
667.5	0
668.5	0
669.5	0
670.5	0
671.5	0
672.5	0
673.5	0
674.5	0
675.5	0
676.5	0
677.5	0
678.5	0
679.5	0
680.5	0
681.5	0
682.5	0
683.5	0
684.5	0
685.5	0
686.5	0
687.5	0
688.5	0
689.5	0
690.5	0
691.5	0
692.5	0
693.5	0
694.5	0
695.5	0
696.5	0
697.5	0
698.5	0
699.5	0
700.5	0
701.5	0
702.5	0
703.5	0
704.5	0
705.5	0
706.5	0
707.5	0
708.5	0
709.5	0
710.5	0
711.5	0
712.5	0
713.5	0
714.5	0
715.5	0
716.5	0
717.5	0
718.5	0
719.5	0
720.5	0
721.5	0
722.5	0
723.5	0
724.5	0
725.5	0
726.5	0
727.5	0
728.5	0
729.5	0
730.5	0
731.5	0
732.5	0
733.5	0
734.5	0
735.5	0
736.5	0
737.5	0
738.5	0
739.5	0
740.5	0
741.5	0
742.5	0
743.5	0
744.5	0
745.5	0
746.5	0
747.5	0
748.5	0
749.5	0
750.5	0
751.5	0
752.5	0
753.5	0
754.5	0
755.5	0
756.5	0
757.5	0
758.5	0
759.5	0
760.5	0
761.5	0
762.5	0
763.5	0
764.5	0
765.5	0
766.5	0
767.5	0
768.5	0
769.5	0
770.5	0
771.5	0
772.5	0
773.5	0
774.5	0
775.5	0
776.5	0
777.5	0
778.5	0
779.5	0
780.5	0
781.5	0
782.5	0
783.5	0
784.5	0
785.5	0
786.5	0
787.5	0
788.5	0
789.5	0
790.5	0
791.5	0
792.5	0
793.5	0
794.5	0
795.5	0
796.5	0
797.5	0
798.5	0
799.5	0
800.5	0
801.5	0
802.5	0
803.5	0
804.5	0
805.5	0
806.5	0
807.5	0
808.5	0
809.5	0
810.5	0
811.5	0
812.5	0
813.5	0
814.5	0
815.5	0
816.5	0
817.5	0
818.5	0
819.5	0
820.5	0
821.5	0
822.5	0
823.5	0
824.5	0
825.5	0
826.5	0
827.5	0
828.5	0
829.5	0
830.5	0
831.5	0
832.5	0
833.5	0
834.5	0
835.5	0
836.5	0
837.5	0
838.5	0
839.5	0
840.5	0
841.5	0
842.5	0
843.5	0
844.5	0
845.5	0
846.5	0
847.5	0
848.5	0
849.5	0
850.5	0
851.5	0
852.5	0
853.5	0
854.5	0
855.5	0
856.5	0
857.5	0
858.5	0
859.5	0
860.5	0
861.5	0
862.5	0
863.5	0
864.5	0
865.5	0
866.5	0
867.5	0
868.5	0
869.5	0
870.5	0
871.5	0
872.5	0
873.5	0
874.5	0
875.5	0
876.5	0
877.5	0
878.5	0
879.5	0
880.5	0
881.5	0
882.5	0
883.5	0
884.5	0
885.5	0
886.5	0
887.5	0
888.5	0
889.5	0
890.5	0
891.5	0
892.5	0
893.5	0
894.5	0
895.5	0
896.5	0
897.5	0
898.5	0
899.5	0
900.5	0
901.5	0
902.5	0
903.5	0
904.5	0
905.5	0
906.5	0
907.5	0
908.5	0
909.5	0
910.5	0
911.5	0
912.5	0
913.5	0
914.5	0
915.5	0
916.5	0
917.5	0
918.5	0
919.5	0
920.5	0
921.5	0
922.5	0
923.5	0
924.5	0
925.5	0
926.5	0
927.5	0
928.5	0
929.5	0
930.5	0
931.5	0
932.5	0
933.5	0
934.5	0
935.5	0
936.5	0
937.5	0
938.5	0
939.5	0
940.5	0
941.5	0
942.5	0
943.5	0
944.5	0
945.5	0
946.5	0
947.5	0
948.5	0
949.5	0
950.5	0
951.5	0
952.5	0
953.5	0
954.5	0
955.5	0
956.5	0
957.5	0
958.5	0
959.5	0
960.5	0
961.5	0
962.5	0
963.5	0
964.5	0
965.5	0
966.5	0
967.5	0
968.5	0
969.5	0
970.5	0
971.5	0
972.5	0
973.5	0
974.5	0
975.5	0
976.5	0
977.5	0
978.5	0
979.5	0
980.5	0
981.5	0
982.5	0
983.5	0
984.5	0
985.5	0
986.5	0
987.5	0
988.5	0
989.5	0
990.5	0
991.5	0
992.5	0
993.5	0
994.5	0
995.5	0
996.5	0
997.5	0
998.5	0
999.5	0

## Sheet: Figure S4d
Wavelength	Excitation
300	0.697
301	0.696
302	0.692
303	0.69
304	0.687
305	0.683
306	0.68
307	0.678
308	0.674
309	0.671
310	0.669
311	0.667
312	0.665
313	0.662
314	0.658
315	0.657
316	0.653
317	0.652
318	0.65
319	0.648
320	0.647
321	0.643
322	0.641
323	0.64
324	0.638
325	0.638
326	0.635
327	0.633
328	0.631
329	0.63
330	0.629
331	0.628
332	0.625
333	0.624
334	0.622
335	0.622
336	0.621
337	0.619
338	0.618
339	0.616
340	0.614
341	0.615
342	0.614
343	0.613
344	0.612
345	0.61
346	0.61
347	0.61
348	0.61
349	0.609
350	0.608
351	0.609
352	0.608
353	0.608
354	0.607
355	0.606
356	0.606
357	0.605
358	0.606
359	0.605
360	0.604
361	0.604
362	0.603
363	0.604
364	0.603
365	0.602
366	0.602
367	0.603
368	0.602
369	0.601
370	0.601
371	0.6
372	0.601
373	0.6
374	0.6
375	0.599
376	0.598
377	0.599
378	0.599
379	0.598
380	0.598
381	0.597
382	0.597
383	0.597
384	0.597
385	0.597
386	0.596
387	0.596
388	0.596
389	0.595
390	0.596
391	0.596
392	0.595
393	0.595
394	0.594
395	0.595
396	0.595
397	0.594
398	0.594
399	0.594
400	0.594
401	0.594
402	0.594
403	0.594
404	0.594
405	0.593
406	0.594
407	0.594
408	0.594
409	0.594
410	0.593
411	0.594
412	0.594
413	0.594
414	0.595
415	0.594
416	0.594
417	0.595
418	0.595
419	0.595
420	0.596
421	0.596
422	0.597
423	0.597
424	0.597
425	0.598
426	0.598
427	0.598
428	0.599
429	0.6
430	0.6
431	0.6
432	0.601
433	0.602
434	0.602
435	0.603
436	0.604
437	0.604
438	0.605
439	0.606
440	0.607
441	0.608
442	0.608
443	0.609
444	0.61
445	0.611
446	0.613
447	0.613
448	0.614
449	0.615
450	0.616
451	0.618
452	0.619
453	0.62
454	0.621
455	0.622
456	0.624
457	0.626
458	0.627
459	0.629
460	0.63
461	0.631
462	0.633
463	0.635
464	0.637
465	0.638
466	0.639
467	0.642
468	0.644
469	0.646
470	0.648
471	0.65
472	0.652
473	0.655
474	0.658
475	0.66
476	0.662
477	0.665
478	0.667
479	0.67
480	0.674
481	0.676
482	0.68
483	0.683
484	0.685
485	0.69
486	0.693
487	0.697
488	0.701
489	0.703
490	0.707
491	0.711
492	0.715
493	0.721
494	0.725
495	0.729
496	0.734
497	0.738
498	0.744
499	0.749
500	0.754
501	0.759
502	0.764
503	0.77
504	0.776
505	0.781
506	0.787
507	0.792
508	0.799
509	0.806
510	0.812
511	0.818
512	0.824
513	0.83
514	0.837
515	0.844
516	0.851
517	0.858
518	0.863
519	0.87
520	0.878
521	0.885
522	0.892
523	0.898
524	0.905
525	0.912
526	0.919
527	0.927
528	0.934
529	0.941
530	0.948
531	0.955
532	0.963
533	0.971
534	0.977
535	0.986
536	0.993
537	1.001
538	1.008
539	1.015
540	1.022
541	1.031
542	1.039
543	1.046
544	1.054
545	1.061
546	1.069
547	1.077
548	1.084
549	1.092
550	1.099
551	1.106
552	1.114
553	1.121
554	1.128
555	1.135
556	1.141
557	1.148
558	1.155
559	1.161
560	1.168
561	1.173
562	1.179
563	1.186
564	1.192
565	1.198
566	1.203
567	1.208
568	1.214
569	1.219
570	1.225
571	1.23
572	1.235
573	1.24
574	1.245
575	1.25
576	1.255
577	1.259
578	1.263
579	1.268
580	1.272
581	1.276
582	1.28
583	1.284
584	1.288
585	1.29
586	1.293
587	1.297
588	1.3
589	1.303
590	1.304
591	1.307
592	1.309
593	1.311
594	1.313
595	1.315
596	1.316
597	1.318
598	1.319
599	1.321
600	1.322
601	1.322
602	1.323
603	1.324
604	1.325
605	1.326
606	1.326
607	1.326
608	1.326
609	1.325
610	1.325
611	1.325
612	1.324
613	1.324
614	1.323
615	1.322
616	1.322
617	1.321
618	1.319
619	1.318
620	1.316
621	1.315
622	1.313
623	1.312
624	1.31
625	1.308
626	1.306
627	1.304
628	1.303
629	1.3
630	1.298
631	1.296
632	1.293
633	1.291
634	1.288
635	1.285
636	1.282
637	1.279
638	1.276
639	1.274
640	1.271
641	1.268
642	1.265
643	1.262
644	1.258
645	1.256
646	1.252
647	1.249
648	1.245
649	1.242
650	1.239
651	1.235
652	1.231
653	1.227
654	1.223
655	1.22
656	1.216
657	1.212
658	1.209
659	1.204
660	1.201
661	1.196
662	1.193
663	1.189
664	1.184
665	1.18
666	1.176
667	1.172
668	1.169
669	1.164
670	1.16
671	1.156
672	1.152
673	1.148
674	1.144
675	1.139
676	1.134
677	1.13
678	1.125
679	1.122
680	1.117
681	1.112
682	1.107
683	1.102
684	1.099
685	1.095
686	1.09
687	1.085
688	1.08
689	1.076
690	1.072
691	1.067
692	1.063
693	1.059
694	1.054
695	1.05
696	1.045
697	1.041
698	1.036
699	1.032
700	1.028
701	1.023
702	1.019
703	1.015
704	1.009
705	1.005
706	1.001
707	0.996
708	0.992
709	0.987
710	0.982
711	0.977
712	0.973
713	0.969
714	0.964
715	0.959
716	0.955
717	0.95
718	0.946
719	0.942
720	0.938
721	0.933
722	0.929
723	0.925
724	0.921
725	0.917
726	0.912
727	0.908
728	0.904
729	0.9
730	0.896
731	0.892
732	0.888
733	0.883
734	0.879
735	0.875
736	0.871
737	0.867
738	0.862
739	0.858
740	0.853
741	0.849
742	0.845
743	0.841
744	0.836
745	0.832
746	0.828
747	0.824
748	0.82
749	0.816
750	0.811
751	0.807
752	0.803
753	0.8
754	0.796
755	0.792
756	0.788
757	0.784
758	0.78
759	0.776
760	0.772
761	0.768
762	0.765
763	0.761
764	0.757
765	0.753
766	0.749
767	0.745
768	0.742
769	0.737
770	0.733
771	0.73
772	0.726
773	0.722
774	0.718
775	0.714
776	0.71
777	0.706
778	0.703
779	0.7
780	0.696
781	0.692
782	0.688
783	0.684
784	0.682
785	0.678
786	0.675
787	0.671
788	0.667
789	0.664
790	0.661
791	0.658
792	0.654
793	0.65
794	0.647
795	0.644
796	0.641
797	0.637
798	0.634
799	0.631
800	0.627
801	0.624
802	0.62
803	0.617
804	0.614
805	0.611
806	0.608
807	0.605
808	0.602
809	0.598
810	0.595
811	0.592
812	0.589
813	0.586
814	0.583
815	0.58
816	0.577
817	0.574
818	0.571
819	0.568
820	0.565
821	0.562
822	0.559
823	0.557
824	0.554
825	0.55
826	0.547
827	0.545
828	0.542
829	0.539
830	0.536
831	0.533
832	0.53
833	0.527
834	0.525
835	0.522
836	0.519
837	0.516
838	0.513
839	0.51
840	0.508
841	0.505
842	0.502
843	0.499
844	0.497
845	0.495
846	0.492
847	0.489
848	0.487
849	0.484
850	0.482
851	0.479
852	0.476
853	0.474
854	0.471
855	0.469
856	0.467
857	0.463
858	0.461
859	0.459
860	0.456
861	0.454
862	0.451
863	0.449
864	0.446
865	0.444
866	0.442
867	0.44
868	0.437
869	0.435
870	0.432
871	0.43
872	0.428
873	0.425
874	0.423
875	0.421
876	0.419
877	0.417
878	0.414
879	0.412
880	0.41
881	0.408
882	0.406
883	0.404
884	0.402
885	0.4
886	0.397
887	0.396
888	0.394
889	0.392
890	0.39
891	0.389
892	0.386
893	0.384
894	0.382
895	0.381
896	0.378
897	0.376
898	0.375
899	0.373
900	0.371

## Sheet: Figure S5
Raman shift	Methanol	Raman shift	DTNB normal Raman intensity	Raman shift	MBA normal Raman intensity	Raman shift	TFMBA normal Raman intensity	Raman shift	MMTAA normal Raman intensity	Raman shift	DTNB SERS intensity	Raman shift	MBA SERS intensity	Raman shift	TFMBA SERS intensity	Raman shift	MMTAA SERS intensity
200	12.1182	200	51.2762	200	1.181	200	17.25	200	9.98949	200	64.2414	200	55.653	200	63.4492	200	65.6399
201	12.8834	201	52.519	201	2.85	201	17.5	201	9.88948	201	67.2288	201	56.153	201	67.1742	201	69.6399
202	14.0486	202	55.8617	202	6.919	202	19.75	202	8.68948	202	71.2161	202	57.553	202	72.4992	202	73.2399
203	14.8138	203	57.5044	203	8.787	203	22	203	10.0833	203	72.5034	203	59.353	203	73.1242	203	78.1399
204	14.979	204	57.2471	204	9.156	204	25.25	204	13.9772	204	71.3907	204	61.853	204	69.7492	204	83.7399
205	14.9442	205	56.3898	205	8.625	205	24.5	205	15.2711	205	70.5781	205	63.153	205	69.0741	205	91.0399
206	14.9094	206	55.0325	206	7.893	206	20.75	206	13.8649	206	69.4654	206	63.553	206	70.5991	206	100.44
207	14.6746	207	52.2751	207	8.162	207	18	207	13.0588	207	70.1528	207	64.853	207	72.2242	207	106.24
208	14.3398	208	47.9179	208	9.531	208	16.25	208	13.0527	208	73.3401	208	67.153	208	74.0492	208	107.44
209	14.105	209	45.6606	209	10.3	209	13.5	209	13.4465	209	74.1274	209	68.253	209	74.4742	209	107.44
210	14.3703	210	47.1033	210	9.069	210	11.75	210	13.9404	210	71.3148	210	67.953	210	72.9992	210	105.44
211	14.8355	211	46.246	211	7.937	211	12	211	14.8342	211	71.0021	211	68.953	211	72.1243	211	106.44
212	15.5007	212	40.9886	212	6.606	212	18.25	212	17.5281	212	75.7894	212	71.753	212	72.8493	212	112.54
213	16.0659	213	39.3314	213	5.875	213	21.5	213	18.622	213	78.1768	213	72.353	213	72.8743	213	116.34
214	16.6311	214	45.2741	214	7.044	214	17.75	214	15.8158	214	74.4641	214	67.553	214	71.1993	214	114.24
215	16.5963	215	47.8168	215	8.112	215	16	215	14.4097	215	70.9514	215	63.753	215	68.1243	215	113.14
216	14.1615	216	39.5594	216	7.381	216	19.25	216	16.0036	216	68.6388	216	63.253	216	60.3494	216	113.94
217	12.2267	217	33.1022	217	6.85	217	21.5	217	17.3974	217	66.2261	217	63.453	217	54.3744	217	114.64
218	10.9919	218	34.3449	218	6.919	218	17.75	218	17.1913	218	63.8135	218	65.953	218	56.5994	218	113.54
219	10.0571	219	35.2876	219	6.887	219	14	219	16.5851	219	61.7008	219	67.153	219	58.4244	219	112.64
220	11.0223	220	31.1303	220	3.756	220	12.25	220	15.979	220	61.8881	220	62.253	220	56.8495	220	111.04
221	11.9876	221	26.673	221	1.125	221	11.5	221	15.2729	221	61.9755	221	57.753	221	55.3745	221	109.24
222	12.7528	222	18.7157	222	0.993	222	5.75	222	16.3667	222	63.8628	222	60.553	222	51.4995	222	104.04
223	13.418	223	10.9584	223	0.862	223	0	223	17.2606	223	64.9501	223	63.553	223	47.7246	223	99.2399
224	12.9832	224	14.0011	224	0.631	224	5.25	224	14.7545	224	60.2375	224	58.253	224	44.6496	224	97.4399
225	12.4484	225	16.7438	225	0	225	10.5	225	12.6483	225	55.6248	225	53.153	225	41.8746	225	95.6399
226	12.1136	226	9.88648	226	1.66062	226	10.75	226	12.2422	226	58.5121	226	56.053	226	34.6996	226	97.0399
227	11.8788	227	2.9292	227	3.62025	227	11	227	12.0361	227	61.2995	227	58.853	227	27.4246	227	98.3399
228	9.84404	228	2.47186	228	2.58087	228	7.25	228	13.0299	228	58.5868	228	56.853	228	27.1497	228	94.4399
229	7.80925	229	2.41455	229	1.4415	229	2.5	229	14.4238	229	55.5741	229	54.453	229	27.9747	229	90.3399
230	7.87445	230	1.15729	230	1.30212	230	12.75	230	15.5176	230	52.7615	230	53.953	230	25.8997	230	86.7399
231	7.93967	231	0	231	0.86174	231	23	231	16.6115	231	50.1488	231	53.553	231	23.5247	231	83.4399
232	7.60487	232	2.74268	232	1.12237	232	23.25	232	15.1054	232	50.5361	232	50.853	232	24.4498	232	81.6399
233	7.27008	233	6.48535	233	1.29799	233	20.5	233	13.1992	233	51.6235	233	47.953	233	25.9748	233	80.2399
234	8.8353	234	5.22809	234	3.37262	234	15.75	234	12.7931	234	49.5108	234	46.253	234	20.9998	234	70.4399
235	10.7005	235	2.67078	235	5.94824	235	11	235	12.987	235	46.8982	235	45.053	235	14.4249	235	58.1399
236	13.6657	236	2.7135	236	7.92287	236	11.25	236	13.1808	236	45.5855	236	47.4184	236	12.3498	236	59.4399
237	16.8309	237	3.55615	237	9.79849	237	13.5	237	13.4747	237	44.6728	237	51.5837	237	11.7749	237	64.5399
238	16.0961	238	8.19885	238	7.37311	238	12.75	238	14.1685	238	45.2602	238	50.349	238	11.5999	238	63.6399
239	14.0613	239	14.3415	239	3.54874	239	10	239	15.2624	239	46.3475	239	47.0144	239	11.3249	239	60.3399
240	13.7266	240	20.6843	240	2.72336	240	11.25	240	15.0563	240	48.2348	240	43.6797	240	7.04999	240	53.7399
241	13.9918	241	27.527	241	3.59899	241	14.5	241	13.6501	241	50.2222	241	39.7451	241	0.57501	241	45.5399
242	14.357	242	29.5697	242	7.07461	242	17.75	242	13.344	242	49.8095	242	38.4104	242	0	242	43.8399
243	15.4222	243	29.2124	243	11.5492	243	20	243	12.6379	243	48.0968	243	38.6757	243	3.02502	243	45.9399
244	17.2874	244	30.5551	244	14.8249	244	21.25	244	13.5317	244	48.7842	244	39.0411	244	4.55005	244	42.3399
245	19.7526	245	32.2977	245	17.1995	245	20.5	245	15.6256	245	50.5715	245	39.6064	245	4.67511	245	35.0399
246	21.2178	246	36.9404	246	19.0751	246	22.75	246	16.5194	246	50.3588	246	41.5718	246	5.6001	246	33.1399
247	21.683	247	43.1832	247	20.4497	247	27	247	16.0133	247	48.6462	247	44.6371	247	7.12512	247	35.4399
248	22.8482	248	46.4259	248	20.5253	248	27.25	248	18.2072	248	49.2335	248	46.8024	248	6.95013	248	36.6399
249	24.7134	249	47.2685	249	19.3	249	24.5	249	22.401	249	52.1208	249	48.1678	249	4.27521	249	36.5399
250	26.2787	250	51.8113	250	20.0756	250	22.75	250	23.8949	250	52.4082	250	48.7331	250	4.10022	250	35.2399
251	27.2439	251	60.6539	251	22.8512	251	21	251	21.9888	251	50.4955	251	48.3984	251	5.82526	251	32.7399
252	26.9091	252	65.4967	252	24.1258	252	22.25	252	21.5826	252	50.2828	252	47.9638	252	6.25024	252	31.3399
253	25.3743	253	65.3394	253	24.1015	253	29.5	253	23.7765	253	51.6702	253	48.1291	253	5.07526	253	30.8399
254	25.3395	254	70.582	254	25.0761	254	31.75	254	24.9703	254	54.6575	254	50.3944	254	4.80029	254	31.4399
255	28.2047	255	83.2247	255	27.6517	255	27	255	25.0642	255	60.0449	255	55.7598	255	6.32532	255	33.9399
256	30.1699	256	90.6675	256	29.7264	256	26.25	256	25.2581	256	63.1322	256	59.9251	256	9.55035	256	36.7399
257	30.1351	257	89.7102	257	30.502	257	30.5	257	25.6519	257	63.1195	257	61.1905	257	15.4754	257	40.1399
258	31.4003	258	91.2529	258	31.9766	258	32.75	258	27.1458	258	63.4069	258	62.3558	258	19.0004	258	43.3399
259	35.5656	259	97.0956	259	33.4522	259	31	259	30.3397	259	64.0942	259	62.8211	259	17.1254	259	46.3399
260	37.4308	260	102.138	260	34.4278	260	30.25	260	31.7335	260	63.6815	260	64.1865	260	16.2504	260	48.7399
261	34.196	261	104.781	261	34.1025	261	31.5	261	29.4274	261	60.5689	261	66.6518	261	18.3755	261	49.6399
262	31.6612	262	106.324	262	33.8781	262	33.75	262	28.3212	262	58.5562	262	69.6172	262	19.2005	262	50.4399
263	30.8264	263	104.366	263	33.5527	263	42	263	30.5151	263	59.2435	263	73.5825	263	18.0255	263	50.6399
264	30.4916	264	105.109	264	33.6283	264	48.25	264	32.709	264	59.7309	264	78.2478	264	17.7506	264	51.0399
265	31.0568	265	113.452	265	35.003	265	45.5	265	34.2028	265	59.6182	265	84.8132	265	19.9756	265	51.9399
266	31.422	266	119.894	266	35.5786	266	42.75	266	34.8967	266	58.3055	266	90.8785	266	20.9006	266	52.6399
267	31.1872	267	119.237	267	34.2532	267	38	267	33.2906	267	53.6929	267	95.2438	267	17.4256	267	53.8399
268	31.0524	268	118.78	268	33.3288	268	35.25	268	32.0844	268	49.7802	268	98.6092	268	14.6506	268	54.9399
269	30.1177	269	116.222	269	34.0045	269	41.5	269	32.1783	269	48.3676	269	96.4745	269	14.5757	269	56.7399
270	29.5829	270	114.065	270	34.7791	270	45.75	270	31.8722	270	47.9549	270	95.3398	270	15.2007	270	58.1399
271	30.0481	271	112.508	271	34.3547	271	44	271	27.166	271	51.0422	271	98.4052	271	20.4257	271	56.0399
272	30.3133	272	110.651	272	34.0293	272	43.25	272	23.2599	272	52.8296	272	100.77	272	24.4507	272	54.4399
273	28.6785	273	107.993	273	33.005	273	40.5	273	27.9537	273	45.4169	273	99.8359	273	22.8758	273	55.7399
274	27.1437	274	105.736	274	31.8796	274	38.75	274	31.5476	274	38.6042	274	98.9012	274	21.3008	274	57.2399
275	27.4089	275	107.579	275	30.2552	275	39	275	27.2415	275	37.7916	275	97.4665	275	18.1258	275	58.4399
276	27.2741	276	109.121	276	28.7298	276	38.25	276	23.1353	276	36.7789	276	95.9319	276	15.7508	276	59.3399
277	25.0393	277	104.264	277	27.4054	277	28.5	277	24.1292	277	34.4662	277	90.5972	277	21.4759	277	56.5399
278	22.8045	278	99.4069	278	26.1811	278	18.75	278	24.7231	278	32.5536	278	85.2626	278	26.5009	278	53.9399
279	22.5697	279	99.2496	279	22.4557	279	23	279	25.0169	279	29.3409	279	81.4279	279	20.2259	279	49.8399
280	22.335	280	99.1923	280	18.7313	280	27.25	280	25.0107	280	26.1282	280	77.9932	280	14.051	280	46.1399
281	21.4002	281	93.635	281	16.6059	281	28.5	281	21.9046	281	19.4156	281	71.9586	281	12.676	281	42.5399
282	20.5654	282	88.0776	282	14.5816	282	29.75	282	18.8984	282	13.1029	282	66.0239	282	10.901	282	39.3399
283	21.1306	283	82.8204	283	18.3562	283	37	283	18.8923	283	15.0902	283	61.2893	283	16.226	283	38.1399
284	21.7958	284	77.863	284	22.0318	284	44.25	284	18.8861	284	17.2776	284	56.3546	284	21.551	284	36.8399
285	20.761	285	71.1058	285	15.1065	285	35.5	285	18.68	285	11.5649	285	54.7199	285	28.876	285	32.9399
286	19.8262	286	64.0485	286	7.98207	286	25.75	286	18.6738	286	5.25226	286	52.9853	286	36.4011	286	29.1399
287	18.6914	287	64.0912	287	4.55769	287	30	287	14.1677	287	6.23959	287	42.4506	287	35.8261	287	27.4399
288	17.8566	288	64.6339	288	1.33232	288	35.25	288	9.36151	288	7.72693	288	31.6159	288	35.2512	288	26.0399
289	16.0219	289	57.6766	289	2.20094	289	34.5	289	9.55536	289	4.11426	289	30.3813	289	44.8762	289	22.5399
290	14.2871	290	49.9193	290	3.36957	290	32.75	290	9.94922	290	0.20157	290	30.1466	290	55.7012	290	18.7399
291	12.8523	291	51.062	291	2.63719	291	27	291	10.6431	291	1.18887	291	25.2119	291	64.4262	291	19.5399
292	11.6175	292	52.8047	292	1.80582	292	20.25	292	11.2369	292	2.47617	292	20.0773	292	72.6513	292	20.3399
293	11.3827	293	48.3474	293	3.67444	293	20.5	293	8.93076	293	1.96347	293	18.8426	293	80.6763	293	20.0399
294	11.3479	294	42.6901	294	6.04307	294	21.75	294	6.1246	294	1.05078	294	18.408	294	88.9013	294	19.0399
295	10.2131	295	43.5328	295	4.81069	295	21	295	3.11847	295	1.23807	295	16.2733	295	96.3263	295	16.0399
296	8.97832	296	45.0754	296	2.87931	296	20.25	296	0.41229	296	1.52539	296	13.8386	296	103.451	296	12.5399
297	8.74353	297	41.3182	297	2.44794	297	16.5	297	0.10614	297	1.1127	297	8.70398	297	107.976	297	10.2399
298	8.80873	298	37.0609	298	2.11656	298	11.75	298	0	298	0	298	2.96933	298	112.001	298	8.13989
299	6.37395	299	34.5035	299	1.48419	299	14	299	2.19385	299	4.98731	299	1.13467	299	111.326	299	6.53992
300	3.33916	300	32.9463	300	0.55281	300	19.25	300	5.28769	300	11.6746	300	0	300	109.251	300	4.53992
301	4.10437	301	29.889	301	1.83543	301	16.5	301	3.38153	301	21.4619	301	2.16534	301	104.476	301	3.13324
302	5.66957	302	27.0317	302	3.51706	302	11.75	302	0.27539	302	31.7492	302	5.63068	302	99.2015	302	2.72662
303	3.53479	303	33.2744	303	2.29968	303	13	303	2.56924	303	44.3365	303	8.59601	303	92.7265	303	3.11993
304	0	304	41.8171	304	0.68231	304	16.25	304	6.46307	304	57.2238	304	11.7614	304	85.6516	304	3.41327
305	0.8652	305	45.1598	305	2.56493	305	14.5	305	6.75693	305	67.8111	305	14.5267	305	80.4766	305	1.90662
306	3.23041	306	47.0024	306	5.84655	306	11.75	306	6.05078	306	77.6985	306	16.992	306	76.2016	306	0
307	2.99562	307	43.6451	307	5.02918	307	16	307	4.84464	307	98.6858	307	24.1574	307	69.5266	307	0.69336
308	1.56084	308	38.6879	308	2.7118	308	24.25	308	3.73846	308	123.173	308	33.4227	308	61.8516	308	2.48669
309	3.02605	309	43.4305	309	4.59443	309	18.5	309	4.83234	309	148.06	309	39.688	309	60.0767	309	2.58002
310	5.79126	310	51.2762	310	7.87605	310	8.75	310	6.82617	310	173.048	310	45.053	310	60.2017	310	1.97339
311	5.75647	311	51.2762	311	8.85867	311	11	311	5.82001	311	198.235	311	45.053	311	59.9267	311	2.26672
312	4.52167	312	51.2762	312	9.0413	312	19.25	312	3.81387	312	223.322	312	45.053	312	59.6517	312	3.36005
313	6.58688	313	51.2762	313	7.62392	313	23.5	313	5.80771	313	246.11	313	45.053	313	62.9768	313	2.85339
314	9.55209	314	51.2762	314	5.80555	314	26.75	314	9.70157	314	267.497	314	45.053	314	68.0018	314	1.54675
315	12.1182	315	51.2762	315	6.68817	315	23	315	9.89542	315	285.184	315	45.053	315	66.7268	315	4.53992
316	14.3932	316	51.2762	316	8.87079	316	17.25	316	8.68948	316	300.971	316	67.0064	316	63.4492	316	4.53992
317	14.2682	317	51.2762	317	10.4534	317	17.25	317	8.68948	317	311.059	317	84.2599	317	63.4492	317	4.53992
318	12.8432	318	51.2762	318	11.935	318	17.25	318	8.68948	318	318.546	318	99.8133	318	63.4492	318	4.53992
319	12.1182	319	51.2762	319	13.2177	319	17.25	319	8.68948	319	314.633	319	115.867	319	63.4492	319	4.53992
320	12.1182	320	51.2762	320	14.3003	320	17.25	320	8.68948	320	305.121	320	131.82	320	63.4492	320	4.53992
321	12.1182	321	51.2762	321	14.2829	321	17.25	321	8.68948	321	291.108	321	146.674	321	63.4492	321	4.53992
322	12.1182	322	51.2762	322	13.4645	322	17.25	322	8.68948	322	275.195	322	161.027	322	63.4492	322	4.53992
323	13.5931	323	51.2762	323	16.1472	323	17.25	323	8.68948	323	258.583	323	172.881	323	63.4492	323	4.53992
324	14.3681	324	51.2762	324	20.5298	324	17.25	324	8.68948	324	242.07	324	183.134	324	63.4492	324	4.53992
325	13.5432	325	51.2762	325	18.2124	325	17.25	325	9.1395	325	223.557	325	189.787	325	63.4492	325	4.53992
326	12.1182	326	51.2762	326	12.394	326	17.25	326	8.68948	326	204.044	326	194.341	326	63.4492	326	4.53992
327	12.1182	327	51.2762	327	13.6767	327	17.25	327	8.68948	327	187.032	327	197.194	327	63.4492	327	4.53992
328	12.1182	328	51.2762	328	18.8593	328	19.25	328	12.2895	328	171.519	328	199.148	328	85.8213	328	4.53992
329	12.1182	329	51.2762	329	22.7419	329	20.25	329	11.6895	329	156.707	329	200.401	329	105.394	329	4.53992
330	12.1182	330	51.2762	330	26.0235	330	21.25	330	8.68948	330	141.894	330	201.855	330	122.966	330	4.53992
331	12.1182	331	51.2762	331	27.8062	331	25.25	331	8.68948	331	128.881	331	201.708	331	148.538	331	4.53992
332	15.3315	332	51.2762	332	28.8888	332	31.25	332	8.68948	332	116.468	332	201.261	332	178.41	332	4.53992
333	15.9448	333	51.2762	333	27.0714	333	31.25	333	8.68948	333	108.156	333	197.215	333	205.982	333	4.53992
334	14.4582	334	51.2762	334	23.953	334	28.25	334	8.68948	334	101.843	334	191.268	334	231.855	334	4.53992
335	14.0715	335	51.2762	335	22.3357	335	25.25	335	8.68948	335	94.4303	335	184.922	335	257.527	335	4.53992
336	13.6848	336	51.2762	336	21.6183	336	21.25	336	10.9895	336	86.8176	336	178.375	336	283.099	336	4.53992
337	13.9982	337	51.2762	337	22.5009	337	19.25	337	12.0895	337	81.8049	337	174.228	337	304.471	337	4.53992
338	14.3115	338	51.2762	338	24.1825	338	18.25	338	12.5895	338	78.3922	338	171.382	338	323.043	338	4.53992
339	14.5248	339	51.2762	339	22.3651	339	25.25	339	11.2896	339	74.3795	339	170.035	339	333.115	339	4.53992
340	14.9381	340	51.2762	340	18.4478	340	37.25	340	8.68948	340	70.1668	340	169.189	340	338.188	340	7.3399
341	16.0515	341	51.2762	341	18.8304	341	41.25	341	8.68948	341	66.9541	341	166.142	341	335.76	341	7.23993
342	18.0648	342	51.2762	342	21.312	342	39.25	342	12.0228	342	64.2414	342	161.096	342	328.932	342	5.03998
343	17.7781	343	51.2762	343	20.2947	343	30.25	343	11.5561	343	64.2414	343	158.149	343	319.304	343	4.53992
344	16.7915	344	51.2762	344	16.5773	344	17.25	344	8.68948	344	64.2414	344	156.403	344	307.776	344	4.53992
345	15.0048	345	52.4261	345	14.2599	345	17.25	345	8.68948	345	65.7165	345	153.556	345	295.149	345	4.53992
346	12.1182	346	51.2762	346	12.7415	346	31.1631	346	8.68948	346	66.8915	346	149.909	346	281.221	346	4.53992
347	12.8289	347	51.2762	347	14.9241	347	33.0761	347	9.58951	347	66.0664	347	147.163	347	264.993	347	6.23993
348	15.3396	348	51.2762	348	19.4068	348	27.9892	348	8.68948	348	64.2414	348	144.916	348	247.265	348	4.53992
349	17.4503	349	51.2762	349	17.6894	349	28.9022	349	9.18948	349	64.2414	349	146.17	349	230.838	349	4.53992
350	19.161	350	64.2429	350	12.271	350	32.8153	350	10.7895	350	66.6415	350	149.823	350	215.11	350	4.53992
351	18.4717	351	62.1096	351	10.7536	351	34.7283	351	13.0895	351	66.3415	351	150.376	351	206.082	351	4.53992
352	16.3824	352	51.2762	352	11.8363	352	35.6414	352	15.4895	352	64.2414	352	148.83	352	200.954	352	4.53992
353	17.0931	353	51.2762	353	13.8189	353	32.5544	353	14.2895	353	64.2414	353	146.783	353	196.026	353	4.53992
354	19.4038	354	51.2762	354	16.5005	354	26.4675	354	10.5895	354	64.2414	354	144.437	354	191.698	354	4.53992
355	20.1146	355	51.2762	355	17.0831	355	23.3805	355	9.18948	355	64.2414	355	144.79	355	188.671	355	4.53992
356	20.0253	356	57.3762	356	17.0658	356	22.2936	356	8.68948	356	64.2414	356	146.744	356	186.243	356	4.53992
357	19.836	357	56.4762	357	14.3484	357	21.2067	357	8.68948	357	64.2414	357	144.697	357	182.315	357	4.53992
358	19.5467	358	51.2762	358	10.13	358	20.1197	358	10.4228	358	64.2414	358	139.851	358	177.287	358	4.53992
359	19.0574	359	51.2762	359	8.81263	359	22.0328	359	10.1562	359	64.2414	359	136.704	359	174.359	359	8.08997
360	18.3681	360	51.2762	360	8.59526	360	26.9458	360	8.68948	360	64.2414	360	134.257	360	173.131	360	14.14
361	18.5788	361	51.2762	361	7.57788	361	28.8589	361	8.68948	361	64.2414	361	130.811	361	166.804	361	11.59
362	19.4896	362	51.2762	362	6.5595	362	27.7719	362	13.077	362	64.2414	362	127.064	362	157.776	362	4.53992
363	19.0003	363	51.2762	363	4.64213	363	26.685	363	14.8644	363	64.2414	363	125.818	363	149.948	363	4.53992
364	18.011	364	51.2762	364	2.22475	364	25.5981	364	15.3519	364	71.9403	364	125.871	364	143.42	364	9.50659
365	18.1217	365	51.2762	365	0.70738	365	24.5111	365	13.9394	365	72.8391	365	120.624	365	136.792	365	8.57324
366	19.0324	366	51.2762	366	0	366	22.4242	366	11.4269	366	70.138	366	112.778	366	130.165	366	4.53992
367	19.7431	367	53.3763	367	2.772	367	19.3372	367	11.1144	367	71.4368	367	106.731	367	129.637	367	4.53992
368	20.6538	368	51.2762	368	7.045	368	17.25	368	11.6019	368	74.7356	368	101.185	368	131.909	368	4.53992
369	21.7645	369	51.2762	369	7.917	369	20.2696	369	13.8894	369	75.8345	369	94.0382	369	125.081	369	4.53992
370	22.9752	370	51.2762	370	7.089	370	26.2892	370	16.8769	370	75.5334	370	86.6917	370	114.053	370	4.53992
371	23.586	371	52.6761	371	8.362	371	26.3089	371	18.5644	371	76.6322	371	84.1451	371	107.926	371	4.53992
372	23.6967	372	51.2762	372	10.634	372	22.3285	372	19.9518	372	78.331	372	83.7985	372	103.298	372	19.4268
373	24.7074	373	51.2762	373	9.806	373	22.3481	373	23.2393	373	81.8299	373	80.352	373	95.97	373	32.9137
374	25.7181	374	51.2762	374	7.978	374	23.3677	374	27.7268	374	86.3287	374	75.4054	374	87.4422	374	45.9006
375	25.3288	375	51.2762	375	8.951	375	25.3874	375	34.1143	375	85.9275	375	72.3588	375	81.7144	375	55.6875
376	24.4395	376	51.2762	376	10.723	376	28.407	376	41.0018	376	83.2263	376	69.3122	376	77.1866	376	63.8745
377	24.8502	377	51.2762	377	14.795	377	36.4266	377	51.0893	377	84.8252	377	65.0656	377	73.0588	377	78.4613
378	25.6609	378	51.2762	378	18.968	378	46.4462	378	62.4768	378	87.624	378	60.1191	378	69.431	378	95.3482
379	25.5717	379	51.2762	379	16.94	379	42.4659	379	68.6642	379	86.5229	379	58.4725	379	66.4032	379	108.835
380	25.7824	380	51.2762	380	12.412	380	34.4855	380	72.8517	380	84.2217	380	57.626	380	63.8754	380	121.322
381	27.6931	381	51.2762	381	11.385	381	37.5051	381	79.6392	381	81.6206	381	57.1794	381	63.4492	381	136.509
382	30.7038	382	51.2762	382	11.657	382	44.5247	382	87.0267	382	79.6194	382	56.6328	382	63.4492	382	152.596
383	29.9145	383	51.2762	383	12.029	383	39.5443	383	92.1142	383	79.3183	383	52.5863	383	63.4492	383	164.983
384	28.0252	384	51.2762	384	13.202	384	30.564	384	96.8017	384	79.5171	384	47.9397	384	66.6158	384	176.17
385	28.0359	385	51.2762	385	15.774	385	32.5836	385	98.7892	385	77.9159	385	47.2931	385	65.5825	385	185.156
386	28.3466	386	51.2762	386	18.946	386	37.6032	386	99.4767	386	75.8148	386	47.5465	386	63.4492	386	193.943
387	27.6574	387	51.2762	387	18.118	387	45.6228	387	96.6642	387	73.2136	387	46.5999	387	63.4492	387	197.83
388	26.8681	388	51.2762	388	16.491	388	53.6425	388	92.3517	388	70.6125	388	45.053	388	63.4492	388	200.717
389	30.8788	389	51.2762	389	17.763	389	56.6621	389	84.0391	389	71.9113	389	45.053	389	63.4492	389	200.704
390	36.0895	390	51.2762	390	19.635	390	60.6817	390	75.1266	390	74.2101	390	45.053	390	70.8005	390	199.891
391	35.0002	391	51.2762	391	18.508	391	55.7013	391	67.6141	391	71.609	391	45.053	391	72.9518	391	193.878
392	32.7109	392	51.2762	392	16.48	392	49.721	392	60.4016	392	68.1078	392	46.3248	392	74.2032	392	186.865
393	33.6216	393	51.2762	393	18.052	393	58.7406	393	58.6891	393	67.2066	393	47.8966	393	80.4546	393	175.952
394	34.7323	394	51.2762	394	20.125	394	71.7602	394	57.6766	394	66.8055	394	49.8684	394	87.5059	394	164.439
395	35.143	395	51.2762	395	19.397	395	68.7798	395	53.1641	395	68.1043	395	54.4402	395	87.9573	395	153.025
396	35.1538	396	51.2762	396	17.969	396	64.7994	396	47.7516	396	70.0032	396	59.312	396	87.3087	396	141.613
397	35.0645	397	51.2762	397	19.642	397	66.8191	397	43.439	397	68.102	397	61.6838	397	96.36	397	129.199
398	34.8752	398	51.2762	398	21.714	398	68.8387	398	38.8265	398	65.8009	398	64.0556	398	106.611	398	116.386
399	35.0859	399	51.2762	399	23.486	399	69.8583	399	39.314	399	66.3997	399	65.0274	399	100.663	399	106.873
400	35.3966	400	51.2762	400	25.058	400	71.8779	400	40.1015	400	66.8985	400	65.9992	400	93.4141	400	97.5601
401	37.5073	401	51.2762	401	25.931	401	73.8975	401	38.089	401	70.1974	401	66.571	401	93.6654	401	90.947
402	39.418	402	60.0429	402	26.903	402	75.9172	402	35.7765	402	73.3962	402	67.3428	402	94.1168	402	84.5339
403	39.2287	403	55.9096	403	25.575	403	81.9368	403	37.464	403	72.395	403	66.4146	403	88.7681	403	76.7208
404	39.1394	404	51.2762	404	24.248	404	88.9564	404	39.2514	404	71.3939	404	65.4864	404	82.9195	404	68.5077
405	37.3502	405	51.2762	405	23.82	405	78.976	405	35.7389	405	68.6927	405	67.5582	405	82.9708	405	62.9946
406	35.6609	406	51.2762	406	23.392	406	68.9957	406	32.5264	406	65.9916	406	69.63	406	82.8222	406	57.6815
407	37.6716	407	51.2762	407	22.765	407	59.0153	407	34.9139	407	71.2904	407	69.6018	407	80.1735	407	47.5684
408	39.5823	408	51.2762	408	22.337	408	49.0349	408	37.0014	408	76.0893	408	69.0736	408	77.6249	408	38.1553
409	39.393	409	51.2762	409	21.309	409	55.0545	409	35.2889	409	76.1881	409	63.2454	409	76.7763	409	39.4422
410	39.6037	410	56.9762	410	20.182	410	60.0742	410	33.9764	410	75.987	410	58.1172	410	76.0276	410	40.0291
411	41.2144	411	54.0763	411	20.854	411	57.0938	411	36.1638	411	75.8858	411	59.1891	411	72.7789	411	31.616
412	42.3251	412	51.2762	412	21.226	412	55.1134	412	38.0514	412	75.6846	412	60.1609	412	70.3303	412	23.4029
413	41.5359	413	51.2762	413	17.098	413	62.133	413	36.8388	413	73.7835	413	58.3326	413	70.9817	413	19.3898
414	41.0466	414	52.6263	414	13.771	414	67.1526	414	35.6263	414	71.8823	414	56.6045	414	71.133	414	16.0767
415	41.3573	415	51.2762	415	15.543	415	62.1723	415	33.4138	415	70.3811	415	55.2762	415	68.3844	415	16.3636
416	41.468	416	51.2762	416	16.715	416	56.1919	416	31.8013	416	69.38	416	54.0481	416	65.8358	416	16.4505
417	40.0787	417	56.0763	417	15.888	417	51.2115	417	32.3888	417	72.3788	417	51.3199	417	66.2871	417	14.4374
418	38.7894	418	59.2765	418	14.96	418	48.2311	418	32.8763	418	75.3777	418	49.4917	418	66.9384	418	13.6243
419	38.7001	419	54.6764	419	13.432	419	51.2508	419	31.6638	419	76.2765	419	50.3634	419	71.1898	419	18.1112
420	37.8108	420	51.2762	420	12.205	420	55.2704	420	31.7512	420	76.3753	420	50.6352	420	73.2412	420	20.1981
421	35.2215	421	51.2762	421	11.477	421	59.29	421	35.3387	421	72.8742	421	48.4071	421	67.4925	421	15.385
422	33.1323	422	51.2762	422	9.949	422	61.3096	422	37.5262	422	69.873	422	46.9789	422	64.7438	422	11.3719
423	33.043	423	51.2762	423	5.722	423	57.3293	423	34.2137	423	68.8719	423	47.6507	423	71.0952	423	9.9588
424	32.3537	424	51.2762	424	3.194	424	55.3489	424	32.8012	424	68.3707	424	48.2224	424	73.5466	424	8.54571
425	29.9644	425	51.2762	425	5.566	425	59.3685	425	36.7887	425	68.9696	425	47.7943	425	66.1979	425	6.93262
426	28.4751	426	51.2762	426	6.438	426	62.3881	426	38.0762	426	69.8684	426	47.2661	426	63.4492	426	5.91949
427	29.6858	427	51.2762	427	5.211	427	62.4078	427	33.8637	427	72.2672	427	46.5379	427	70.404	427	5.3064
428	31.0965	428	51.2762	428	4.083	428	63.4274	428	31.4511	428	73.5661	428	45.8097	428	76.4589	428	6.1933
429	33.2072	429	51.2762	429	3.555	429	68.447	429	31.9386	429	72.6649	429	45.1815	429	80.6138	429	9.18024
430	34.0179	430	51.2762	430	2.028	430	70.4666	430	31.6261	430	71.3637	430	45.053	430	81.9686	430	9.86713
431	33.7287	431	51.2762	431	0	431	69.4862	431	30.2136	431	70.2626	431	45.155	431	78.4235	431	6.65405
432	32.4394	432	51.2762	432	1.66798	432	67.5059	432	29.6011	432	70.5614	432	46.4569	432	76.4784	432	4.53992
433	30.1501	433	51.2762	433	7.43595	433	63.5255	433	29.5886	433	71.9603	433	49.3589	433	76.0333	433	4.75116
434	30.5608	434	51.2762	434	8.90493	434	62.5451	434	29.7761	434	72.7591	434	50.4609	434	77.4881	434	7.16242
435	34.1715	435	51.2762	435	5.6729	435	63.5647	435	29.7636	435	72.558	435	49.1628	435	81.143	435	12.6737
436	35.0822	436	51.2762	436	4.44088	436	67.5844	436	29.351	436	71.5568	436	48.9648	436	84.5978	436	15.6849
437	33.2929	437	53.2096	437	5.20885	437	73.604	437	28.2386	437	69.1556	437	49.3667	437	87.5527	437	16.5963
438	32.0036	438	53.0431	438	5.77783	438	74.6236	438	25.326	438	68.8545	438	49.0686	438	90.0076	438	17.2075
439	31.0143	439	51.2762	439	5.94581	439	69.6432	439	20.6135	439	70.2533	439	47.6706	439	91.8625	439	18.0187
440	29.0251	440	51.2762	440	5.51378	440	72.6628	440	20.301	440	70.0521	440	48.2726	440	89.8173	440	18.4301
441	26.0358	441	61.1764	441	4.68176	441	80.6825	441	22.8885	441	68.451	441	50.4745	441	84.9722	441	18.5413
442	25.5465	442	61.8763	442	6.75073	442	83.7021	442	24.576	442	67.9499	442	49.0765	442	84.9271	442	18.7526
443	26.8572	443	56.9764	443	10.9187	443	82.7217	443	25.5635	443	68.4487	443	45.5784	443	87.9819	443	18.8638
444	27.1679	444	53.5765	444	10.2867	444	80.7413	444	23.2509	444	69.4475	444	46.1804	444	91.7368	444	17.7751
445	27.0786	445	51.2762	445	7.35466	445	78.761	445	19.1385	445	71.1463	445	48.6823	445	96.1917	445	15.5864
446	26.0893	446	51.2762	446	3.92363	446	72.7806	446	17.9259	446	69.3452	446	51.1843	446	94.9466	446	19.5977
447	24.6	447	64.243	447	0.19161	447	64.8002	447	17.6134	447	65.844	447	53.5862	447	91.1014	447	26.4089
448	25.0108	448	60.7098	448	2.51558	448	58.8198	448	18.4009	448	64.6428	448	51.6882	448	92.3563	448	27.0201
449	25.9215	449	51.2762	449	6.94056	449	53.8394	449	19.5884	449	64.2414	449	48.1902	449	95.4112	449	25.5314
450	23.8322	450	51.2762	450	7.76454	450	50.8591	450	16.3759	450	67.906	450	46.5921	450	97.566	450	31.9427
451	21.2429	451	51.2762	451	7.88951	451	48.8787	451	11.6634	451	72.4706	451	45.094	451	99.221	451	40.754
452	22.0536	452	51.2762	452	6.01449	452	42.8983	452	15.2508	452	73.5351	452	50.096	452	104.876	452	43.6652
453	23.8643	453	67.9762	453	3.83846	453	35.9179	453	20.7383	453	74.1997	453	56.698	453	110.831	453	45.3765
454	21.175	454	61.3761	454	6.36244	454	31.9376	454	20.4258	454	70.2643	454	57.9999	454	109.686	454	46.7878
455	17.5857	455	51.2762	455	9.68741	455	28.9572	455	19.1133	455	65.3289	455	58.8019	455	107.84	455	47.999
456	16.6964	456	51.2762	456	9.81139	456	34.9768	456	16.0008	456	66.8935	456	61.8038	456	112.195	456	46.6103
457	16.0072	457	51.2762	457	9.43636	457	41.9964	457	12.9883	457	68.958	457	65.4057	457	117.45	457	45.0215
458	12.1182	458	51.2762	458	9.96034	458	35.016	458	15.8758	458	68.3226	458	66.9077	458	113.505	458	46.5328
459	12.1182	459	51.2762	459	10.4853	459	28.0357	459	18.9633	459	67.8872	459	68.2097	459	109.46	459	48.2441
460	15.8324	460	51.2762	460	9.61029	460	30.0553	460	16.9508	460	67.0517	460	67.9116	460	112.415	460	49.1554
461	19.1467	461	51.2762	461	8.63427	461	32.0749	461	15.3383	461	66.4163	461	67.6136	461	115.77	461	49.8666
462	17.361	462	51.2762	462	4.15924	462	33.0945	462	14.5257	462	68.0809	462	65.3155	462	121.525	462	48.1779
463	15.3753	463	51.2762	463	0.38322	463	32.1142	463	13.4132	463	70.0454	463	63.5175	463	127.079	463	46.9892
464	14.3896	464	51.2762	464	6.02519	464	27.1338	464	10.7007	464	74.01	464	67.7194	464	133.234	464	51.9004
465	13.2039	465	51.2762	465	11.1682	465	23.1534	465	8.68948	465	76.8746	465	71.9214	465	138.389	465	55.7117
466	12.1182	466	51.2762	466	13.2101	466	21.173	466	9.0043	466	74.4392	466	76.1233	466	138.644	466	52.223
467	12.1182	467	51.2762	467	14.8521	467	21.1927	467	9.4191	467	72.8037	467	80.2253	467	140.699	467	50.0342
468	12.8515	468	51.2762	468	16.3951	468	24.2123	468	11.0339	468	74.3683	468	83.5272	468	149.554	468	54.3455
469	12.9848	469	51.2762	469	18.7371	469	25.2319	469	11.9487	469	75.9329	469	87.3292	469	159.309	469	59.1568
470	12.1182	470	51.2762	470	22.8801	470	17.25	470	10.7635	470	77.8975	470	92.7312	470	172.263	470	66.068
471	12.9024	471	51.2762	471	27.522	471	17.25	471	10.6783	471	79.7621	471	95.6331	471	185.418	471	72.6793
472	18.6866	472	51.2762	472	33.764	472	28.4405	472	13.6931	472	80.9267	472	92.0351	472	199.873	472	79.4906
473	21.2708	473	55.3263	473	38.907	473	35.631	473	17.0079	473	84.6912	473	91.137	473	216.828	473	86.2018
474	18.555	474	51.2762	474	41.849	474	33.8215	474	20.1227	474	92.5558	474	95.1389	474	238.683	474	92.7131
475	18.0392	475	51.2762	475	44.9909	475	35.012	475	22.7375	475	97.5204	475	100.541	475	266.538	475	100.724
476	21.5234	476	75.4901	476	47.9339	476	41.2024	476	24.7523	476	97.685	476	107.643	476	303.193	476	109.836
477	24.3076	477	93.8038	477	52.0759	477	48.3929	477	25.4672	477	99.4495	477	111.545	477	341.947	477	116.547
478	26.1918	478	105.318	478	57.7178	478	56.5834	478	25.382	478	103.514	478	111.647	478	383.302	478	119.958
479	27.476	479	117.431	479	61.6608	479	56.7739	479	26.8968	479	105.579	479	110.649	479	421.257	479	125.269
480	28.0602	480	129.545	480	64.3028	480	50.9644	480	30.2116	480	106.043	480	108.251	480	456.712	480	132.281
481	28.2444	481	129.459	481	66.8448	481	54.1549	481	32.8264	481	108.208	481	110.253	481	496.067	481	140.492
482	27.5286	482	120.173	482	69.6877	482	63.3454	482	35.2412	482	111.272	482	115.355	482	538.322	482	149.803
483	30.3128	483	119.887	483	74.7297	483	64.5359	483	34.956	483	110.637	483	113.856	483	569.577	483	151.315
484	34.797	484	124.701	484	80.5727	484	60.7264	484	33.3708	484	107.802	484	109.159	484	594.732	484	148.226
485	31.3812	485	131.914	485	78.1147	485	60.9169	485	34.9856	485	109.466	485	106.96	485	617.687	485	144.637
486	24.9654	486	140.428	486	71.3567	486	63.1074	486	38.0004	486	112.931	486	105.862	486	639.641	486	141.048
487	20.5496	487	137.642	487	74.2996	487	53.2978	487	33.0152	487	109.395	487	107.764	487	645.396	487	132.66
488	16.5338	488	131.756	488	80.5416	488	39.4883	488	25.23	488	103.56	488	110.766	488	645.651	488	122.871
489	12.1182	489	134.97	489	78.2836	489	35.6788	489	24.8449	489	97.1244	489	105.568	489	629.506	489	113.282
490	12.1182	490	139.784	490	74.0266	490	33.8693	490	26.2597	490	90.289	490	98.4702	490	609.861	490	103.993
491	12.1182	491	140.298	491	69.5685	491	26.0598	491	18.0745	491	85.3535	491	96.0722	491	577.716	491	99.8046
492	12.1182	492	140.611	492	65.2105	492	17.25	492	8.68948	492	80.7182	492	94.6741	492	543.671	492	96.616
493	12.1182	493	132.625	493	58.4535	493	17.25	493	8.68948	493	75.3827	493	98.6761	493	501.625	493	82.9272
494	12.1182	494	124.339	494	51.7955	494	17.25	494	8.68948	494	69.7473	494	102.778	494	458.68	494	68.3384
495	12.1182	495	119.253	495	47.5374	495	17.25	495	8.68948	495	68.6119	495	102.58	495	407.135	495	67.6497
496	12.1182	496	114.567	496	43.5804	496	17.25	496	8.68948	496	67.3764	496	102.382	496	355.79	496	66.261
497	12.1182	497	119.08	497	40.5224	497	17.25	497	8.68948	497	64.2414	497	100.184	497	313.945	497	52.4722
498	12.1182	498	122.394	498	37.6644	498	17.25	498	8.68948	498	64.2414	498	99.5858	498	272.7	498	39.0835
499	12.1182	499	115.808	499	34.6073	499	21.4643	499	8.68948	499	64.2414	499	108.888	499	234.155	499	29.6948
500	12.1182	500	106.722	500	31.4493	500	30.6786	500	8.68948	500	64.2414	500	118.49	500	199.209	500	20.9061
501	12.1182	501	87.3356	501	27.8923	501	58.8928	501	8.68948	501	64.2414	501	127.692	501	181.464	501	17.6173
502	12.1182	502	74.2494	502	24.0343	502	84.1071	502	8.68948	502	64.2414	502	138.794	502	162.919	502	13.0286
503	12.1182	503	79.8632	503	19.7762	503	95.3214	503	8.68948	503	64.2414	503	155.696	503	142.074	503	4.53992
504	12.1182	504	86.777	504	16.2192	504	105.536	504	8.68948	504	64.2414	504	173.098	504	123.429	504	4.53992
505	12.1182	505	95.7909	505	13.3612	505	114.75	505	8.68948	505	65.3415	505	190.399	505	108.984	505	4.53992
506	12.1182	506	92.8046	506	12.0032	506	116.964	506	8.68948	506	64.2414	506	206.501	506	95.2388	506	4.53992
507	12.1182	507	70.7184	507	13.0461	507	111.178	507	8.68948	507	64.2414	507	220.203	507	82.6937	507	4.53992
508	12.1182	508	61.4323	508	11.6881	508	100.393	508	8.68948	508	64.7248	508	237.505	508	63.4492	508	4.53992
509	12.1182	509	67.4462	509	7.53009	509	84.6071	509	8.68948	509	72.4081	509	258.907	509	63.4492	509	4.53992
510	12.1182	510	64.0599	510	5.17307	510	64.8213	510	8.68948	510	75.9914	510	283.909	510	63.4492	510	4.53992
511	12.1182	511	51.2762	511	4.31504	511	41.0356	511	8.68948	511	75.7747	511	311.811	511	63.4492	511	4.53992
512	12.1182	512	51.2762	512	2.35702	512	17.25	512	8.68948	512	78.058	512	343.413	512	63.4492	512	4.53992
513	12.1182	513	51.2762	513	0	513	17.25	513	8.68948	513	82.6413	513	377.715	513	63.4492	513	4.53992
514	12.1182	514	51.2762	514	0	514	17.25	514	8.68948	514	83.9246	514	402.717	514	63.4492	514	4.53992
515	12.1182	515	51.2762	515	1.61305	515	17.25	515	8.68948	515	83.6079	515	423.319	515	63.4492	515	4.53992
516	12.1182	516	51.2762	516	2.5251	516	17.25	516	8.68948	516	89.3913	516	432.621	516	63.4492	516	4.53992
517	12.1182	517	53.83	517	3.43716	517	17.25	517	8.68948	517	97.7746	517	437.223	517	63.4492	517	5.73987
518	12.1182	518	54.2838	518	2.25021	518	17.25	518	8.68948	518	103.758	518	439.425	518	63.4492	518	4.53992
519	12.1182	519	54.2377	519	0.76226	519	17.25	519	8.68948	519	109.341	519	440.627	519	63.4492	519	4.53992
520	12.1182	520	59.5917	520	1.53632	520	21.5833	520	8.68948	520	108.624	520	424.729	520	63.4492	520	10.0707
521	12.1182	521	65.7455	521	2.81137	521	28.9167	521	8.68948	521	107.008	521	406.131	521	63.4492	521	16.7014
522	12.1182	522	69.4994	522	2.38542	522	17.25	522	10.7645	522	110.591	522	383.533	522	63.4492	522	25.6322
523	12.1182	523	72.8531	523	1.75947	523	17.25	523	13.3395	523	114.475	523	360.035	523	63.4492	523	34.663
524	12.1182	524	71.1071	524	2.33453	524	21.65	524	10.8145	524	109.758	524	324.537	524	63.4492	524	38.2937
525	12.1182	525	69.4608	525	3.00858	525	25.05	525	8.68948	525	104.941	525	290.139	525	63.4492	525	41.2245
526	13.261	526	68.3148	526	2.78263	526	23.45	526	10.9528	526	101.024	526	261.94	526	63.4492	526	38.6553
527	14.2039	527	65.7687	527	2.75668	527	20.85	527	13.1162	527	95.7077	527	231.743	527	63.4492	527	34.686
528	14.0467	528	56.1224	528	3.33174	528	17.25	528	14.3795	528	84.191	528	190.644	528	63.4492	528	27.2168
529	13.6896	529	51.2762	529	3.40579	529	17.25	529	14.8429	529	74.4743	529	153.946	529	63.4492	529	20.2476
530	14.4325	530	51.2762	530	2.47984	530	21.9167	530	12.8062	530	70.7576	530	130.848	530	67.8091	530	14.5783
531	14.3753	531	51.2762	531	1.35489	531	22.5833	531	13.0695	531	64.2414	531	107.25	531	71.1691	531	9.40906
532	12.1182	532	51.2762	532	0.52895	532	17.25	532	18.7329	532	64.2414	532	82.0522	532	72.1291	532	4.53992
533	12.1182	533	51.2762	533	0	533	17.25	533	24.5962	533	64.2414	533	60.5542	533	70.0891	533	4.53992
534	12.1182	534	51.2762	534	0.57481	534	18.5	534	30.2595	534	64.2414	534	45.053	534	63.4492	534	4.53992
535	12.1182	535	51.2762	535	1.44961	535	19.75	535	34.8229	535	64.2414	535	45.053	535	63.4492	535	4.53992
536	12.1182	536	51.2762	536	3.72442	536	18	536	38.8862	536	64.2414	536	45.053	536	69.5491	536	4.53992
537	12.1182	537	51.2762	537	4.49922	537	17.25	537	41.6495	537	64.2414	537	45.053	537	69.1491	537	4.53992
538	12.1182	538	51.2762	538	4.87403	538	17.25	538	43.1129	538	64.2414	538	45.053	538	63.4492	538	4.53992
539	12.7682	539	54.0761	539	5.74883	539	17.25	539	44.2762	539	64.2414	539	45.053	539	63.4492	539	4.53992
540	14.6182	540	51.2762	540	6.82264	540	17.25	540	44.7396	540	64.2414	540	45.053	540	63.4492	540	4.53992
541	14.0682	541	51.2762	541	6.49744	541	17.25	541	45.7029	541	64.3367	541	45.053	541	63.4492	541	4.53992
542	12.1182	542	65.8964	542	5.37225	542	17.25	542	46.7662	542	65.5319	542	45.053	542	65.6492	542	7.73993
543	12.6182	543	68.5165	543	6.04706	543	17.45	543	43.6296	543	65.6272	543	45.053	543	63.4492	543	4.53992
544	13.9182	544	68.4364	544	7.02186	544	19.65	544	39.0929	544	65.1224	544	45.053	544	63.4492	544	4.53992
545	13.3181	545	60.2567	545	8.29667	545	19.85	545	39.9563	545	65.9177	545	45.053	545	67.0742	545	4.53992
546	12.1182	546	51.2762	546	9.57147	546	20.05	546	41.4196	546	66.8129	546	45.053	546	71.9992	546	4.53992
547	12.1182	547	58.0511	547	9.54628	547	17.25	547	40.1829	547	66.2082	547	45.053	547	69.1242	547	4.53992
548	12.1182	548	64.7262	548	9.52108	548	17.25	548	38.9463	548	65.6034	548	45.053	548	66.7492	548	4.53992
549	13.0182	549	57.1012	549	9.99589	549	17.25	549	36.7096	549	72.0986	549	45.053	549	69.1742	549	4.93994
550	13.3182	550	51.2762	550	10.6707	550	17.75	550	34.673	550	77.5939	550	45.053	550	70.7993	550	4.53992
551	12.1182	551	51.2762	551	11.9455	551	17.25	551	33.5363	551	74.2891	551	45.303	551	66.9243	551	4.53992
552	12.1182	552	51.2762	552	12.3203	552	17.25	552	30.9996	552	71.6844	552	45.053	552	63.4492	552	4.53992
553	13.7382	553	51.2762	553	10.2951	553	18.5833	553	23.363	553	71.4796	553	45.053	553	63.4492	553	6.53992
554	14.9582	554	54.9261	554	10.5699	554	18.9167	554	16.0263	554	71.7749	554	45.053	554	63.4492	554	7.23987
555	14.2782	555	51.2762	555	15.5437	555	17.25	555	8.68948	555	73.0701	555	49.853	555	68.878	555	4.53992
556	13.3982	556	51.2762	556	16.6185	556	19.5	556	8.68948	556	72.3654	556	50.553	556	72.4068	556	4.53992
557	12.1182	557	51.2762	557	11.6933	557	24.75	557	8.68948	557	68.2606	557	45.053	557	73.7356	557	4.53992
558	12.1182	558	51.2762	558	11.0681	558	24	558	8.68948	558	67.6559	558	45.053	558	76.8644	558	8.86646
559	13.2057	559	51.2762	559	13.4899	559	17.25	559	8.68948	559	70.9511	559	45.053	559	81.6932	559	17.8931
560	13.8932	560	51.2762	560	15.3108	560	17.25	560	8.68948	560	69.5464	560	45.7863	560	82.9221	560	19.3196
561	13.9807	561	51.2762	561	16.4316	561	18.4038	561	8.68948	561	64.2414	561	47.3197	561	81.1508	561	15.0461
562	14.1682	562	51.2762	562	15.3524	562	21.5577	562	8.68948	562	64.2414	562	45.053	562	78.3796	562	14.0727
563	14.0557	563	51.2762	563	12.8742	563	25.7115	563	8.68948	563	66.0914	563	45.053	563	75.1085	563	14.8993
564	13.7432	564	53.6429	564	11.495	564	23.8654	564	8.68948	564	64.2414	564	47.553	564	73.5373	564	19.8259
565	13.6307	565	53.9098	565	9.51578	565	21.0192	565	8.68948	565	64.2414	565	52.053	565	72.7661	565	25.8524
566	12.1182	566	64.6766	566	9.23658	566	22.1731	566	11.5531	566	70.4414	566	49.353	566	76.6949	566	24.979
567	12.1182	567	77.1434	567	9.15839	567	25.3269	567	16.0167	567	78.9414	567	45.053	567	81.6237	567	22.7056
568	12.4652	568	64.7103	568	4.77919	568	28.4808	568	13.5804	568	71.9414	568	46.0364	568	81.0525	568	21.8321
569	12.7123	569	51.2762	569	0	569	32.6346	569	10.544	569	64.2414	569	47.5197	569	79.6813	569	20.8586
570	13.9593	570	51.2762	570	1.0755	570	27.7885	570	10.6076	570	64.2414	570	47.4031	570	77.9101	570	21.7852
571	15.0064	571	60.8094	571	2.15099	571	23.9423	571	11.0713	571	64.2414	571	46.9864	571	76.5389	571	23.0118
572	16.0535	572	55.4427	572	5.62549	572	20.0962	572	13.3349	572	65.7414	572	46.1697	572	80.1677	572	25.5383
573	16.7005	573	51.2762	573	8.00098	573	17.25	573	14.7985	573	67.0414	573	45.053	573	83.8966	573	27.3649
574	14.5476	574	51.2762	574	5.27648	574	19.65	574	12.5622	574	68.3414	574	45.053	574	85.7253	574	25.8915
575	13.5946	575	51.2762	575	3.25197	575	21.05	575	10.5258	575	68.0414	575	45.053	575	85.7541	575	25.818
576	16.1417	576	51.2762	576	2.02647	576	22.45	576	8.68948	576	64.2414	576	47.753	576	81.0829	576	27.9446
577	16.6887	577	51.2762	577	1.90197	577	20.85	577	8.68948	577	64.2414	577	47.953	577	79.8118	577	29.6711
578	15.0358	578	51.2762	578	3.37346	578	17.25	578	9.11447	578	67.6081	578	45.053	578	83.5406	578	29.8977
579	14.4829	579	51.2762	579	5.34496	579	17.2794	579	9.83946	579	67.7748	579	45.053	579	86.4694	579	32.0243
580	15.4299	580	57.7562	580	7.51545	580	21.3088	580	10.5645	580	64.2414	580	47.8722	580	87.8982	580	35.6509
581	15.477	581	66.3363	581	7.48695	581	22.3382	581	12.1895	581	64.2414	581	48.6915	581	91.427	581	37.4774
582	14.724	582	76.2162	582	6.15844	582	21.3677	582	13.9144	582	64.2414	582	48.5107	582	95.7558	582	38.204
583	13.5711	583	67.5963	583	7.82994	583	20.3971	583	12.2394	583	64.2414	583	48.1299	583	91.4846	583	36.3306
584	12.1182	584	51.2762	584	10.3014	584	18.4265	584	9.06444	584	64.2414	584	47.7492	584	84.1135	584	33.3571
585	14.2759	585	57.4513	585	9.27193	585	24.4559	585	8.68948	585	65.2778	585	46.9684	585	86.8422	585	32.4836
586	17.5336	586	69.5263	586	7.34343	586	32.4853	586	8.68948	586	66.7142	586	46.4876	586	92.571	586	32.3102
587	17.2912	587	61.3011	587	9.21492	587	33.5147	587	9.90059	587	68.9506	587	50.0069	587	94.6999	587	38.8368
588	16.4489	588	51.2762	588	11.4864	588	32.5441	588	11.2117	588	71.1869	588	53.8261	588	95.8287	588	46.0633
589	16.7066	589	62.171	589	12.8569	589	30.5735	589	12.6228	589	72.2233	589	54.8453	589	97.4575	589	44.0899
590	17.4643	590	72.7657	590	14.0284	590	28.6029	590	14.2339	590	72.7597	590	55.7646	590	98.1863	590	42.6165
591	18.022	591	77.7604	591	12.7999	591	25.6323	591	13.745	591	68.3961	591	55.9838	591	91.2151	591	45.543
592	18.5797	592	80.5553	592	11.7714	592	23.6618	592	14.0561	592	65.4324	592	57.003	592	85.6439	592	48.3696
593	18.1374	593	74.7501	593	13.3429	593	26.6912	593	15.4672	593	67.7688	593	60.9222	593	86.5727	593	49.9962
594	18.3951	594	73.1449	594	15.1134	594	28.7206	594	15.3784	594	70.1052	594	62.0415	594	88.7015	594	53.8227
595	20.3528	595	80.2396	595	15.9849	595	30.75	595	11.9895	595	73.0416	595	57.1607	595	93.7304	595	62.5493
596	20.7105	596	80.8344	596	16.7564	596	31.7794	596	11.0006	596	74.5779	596	55.48	596	96.8591	596	72.7759
597	19.9682	597	71.8292	597	17.0279	597	29.8088	597	13.9117	597	74.4143	597	57.9992	597	97.588	597	85.2024
598	20.4259	598	67.424	598	15.1984	598	32.8382	598	14.5228	598	74.0507	598	57.7184	598	96.7167	598	101.129
599	21.7836	599	67.1188	599	12.0699	599	38.8676	599	12.9339	599	73.0871	599	54.7376	599	94.3456	599	120.656
600	21.0413	600	68.9134	600	12.3414	600	40.8971	600	11.345	600	72.3235	600	52.3569	600	92.3744	600	141.182
601	19.0989	601	71.7081	601	14.7129	601	38.9265	601	9.55611	601	71.3598	601	50.4761	601	90.5032	601	162.309
602	18.3566	602	72.3031	602	14.8844	602	37.9559	602	9.06721	602	72.0962	602	52.3953	602	86.232	602	194.035
603	17.8143	603	72.0978	603	14.1548	603	36.9853	603	9.07832	603	72.9326	603	55.2146	603	81.4608	603	229.262
604	17.172	604	72.1925	604	13.6264	604	31.0147	604	8.68948	604	70.069	604	50.8338	604	78.1896	604	248.488
605	16.5297	605	72.1874	605	13.3978	605	24.0441	605	8.68948	605	66.2053	605	45.053	605	75.3184	605	265.015
606	15.4874	606	61.682	606	11.9693	606	23.0735	606	9.22282	606	64.2414	606	48.0145	606	75.8472	606	275.241
607	14.8451	607	51.2762	607	10.5398	607	22.1029	607	9.25616	607	64.2414	607	50.5761	607	76.476	607	283.868
608	14.4028	608	51.2762	608	10.1113	608	20.1323	608	8.68948	608	68.0414	608	49.2376	608	74.3049	608	275.695
609	13.7605	609	51.2762	609	10.0828	609	20.1618	609	8.68948	609	72.3414	609	48.3991	609	72.5336	609	265.121
610	12.1182	610	59.0763	610	11.8543	610	25.1912	610	8.68948	610	77.5414	610	48.0606	610	74.1625	610	242.548
611	12.1182	611	66.4764	611	11.9258	611	26.2206	611	8.68948	611	81.5414	611	48.0222	611	73.5913	611	218.174
612	12.1182	612	70.9764	612	8.29631	612	17.25	612	8.68948	612	82.4414	612	47.6837	612	66.5201	612	188.101
613	12.1182	613	67.3766	613	4.86781	613	17.25	613	8.68948	613	83.2414	613	47.1452	613	63.4492	613	160.727
614	12.1182	614	51.2762	614	1.13931	614	25.5	614	9.62282	614	83.5414	614	46.6068	614	66.9891	614	137.054
615	12.1182	615	51.2762	615	1.3108	615	27.75	615	9.55614	615	82.7414	615	46.9683	615	71.6291	615	113.481
616	12.1182	616	68.201	616	4.6813	616	23	616	8.68948	616	81.0414	616	48.1298	616	76.8692	616	90.0071
617	14.3039	617	67.4262	617	3.75279	617	17.25	617	8.68948	617	79.8414	617	47.1913	617	72.9092	617	65.7336
618	17.8896	618	55.8514	618	0.02429	618	17.25	618	8.68948	618	79.0414	618	45.053	618	63.4492	618	41.1602
619	16.9753	619	51.2762	619	1.13578	619	17.25	619	8.68948	619	80.3414	619	45.053	619	63.4492	619	28.0868
620	14.361	620	51.2762	620	4.44628	620	17.25	620	8.68948	620	81.9414	620	49.7197	620	72.0206	620	18.9133
621	13.1467	621	51.2762	621	5.05778	621	21.3167	621	8.68948	621	81.9414	621	47.7863	621	69.392	621	4.53992
622	12.8324	622	51.2762	622	5.46927	622	25.3833	622	8.68948	622	81.5414	622	45.053	622	65.0634	622	4.53992
623	12.1182	623	51.2762	623	7.98077	623	24.45	623	13.1895	623	80.6414	623	50.9372	623	68.2349	623	4.53992
624	12.1182	624	51.2762	624	10.5913	624	24.5167	624	16.8895	624	80.2414	624	56.6214	624	71.2063	624	4.53992
625	12.4348	625	51.2762	625	15.5028	625	23.5833	625	12.1895	625	82.2414	625	62.1056	625	66.4777	625	4.53992
626	12.9515	626	51.2762	626	20.0143	626	22.65	626	8.68948	626	83.9414	626	65.6899	626	63.4492	626	4.53992
627	13.3682	627	51.2762	627	23.1247	627	19.7167	627	9.96283	627	83.7414	627	62.4741	627	67.4603	627	7.47327
628	13.4848	628	51.2762	628	26.1362	628	17.7833	628	11.3361	628	83.7414	628	61.1583	628	69.2714	628	8.30664
629	12.9015	629	51.2762	629	28.6477	629	18.85	629	12.7095	629	84.5414	629	63.3425	629	65.8826	629	4.53992
630	12.1182	630	51.2762	630	28.9592	630	18.9167	630	13.2828	630	86.1414	630	63.3267	630	65.7937	630	4.53992
631	12.1182	631	51.2762	631	27.4697	631	19.9833	631	13.7562	631	90.0414	631	59.4109	631	70.1049	631	5.13989
632	12.1182	632	51.2762	632	22.6812	632	20.05	632	14.2295	632	90.3414	632	56.1951	632	70.4159	632	5.63983
633	12.1182	633	51.2762	633	15.9927	633	19.1166	633	14.6028	633	88.5414	633	53.0793	633	67.4271	633	5.63983
634	12.6253	634	51.2762	634	13.9032	634	18.1833	634	15.6762	634	88.6414	634	51.6635	634	65.2382	634	4.53992
635	14.5325	635	51.2762	635	14.2147	635	17.25	635	16.1495	635	89.8414	635	50.9477	635	63.4492	635	4.53992
636	15.2396	636	51.2762	636	10.0262	636	18.3677	636	13.9228	636	94.4414	636	54.732	636	63.4492	636	4.53992
637	15.4467	637	51.2762	637	4.63771	637	19.4853	637	11.0962	637	99.4414	637	59.7162	637	72.2424	637	4.53992
638	14.5539	638	51.2762	638	6.5482	638	20.6029	638	11.5695	638	101.141	638	56.8004	638	72.0355	638	9.13989
639	13.361	639	59.1097	639	8.8597	639	21.7206	639	12.1428	639	102.641	639	53.5846	639	71.3287	639	13.9399
640	14.7682	640	54.743	640	4.67119	640	20.8382	640	10.6162	640	103.641	640	48.6688	640	71.4219	640	4.53992
641	16.0753	641	51.2762	641	1.18169	641	20.9559	641	8.68948	641	104.341	641	45.053	641	71.9151	641	4.53992
642	15.4824	642	51.2762	642	0.39318	642	19.0735	642	8.68948	642	102.541	642	45.053	642	73.6083	642	7.77325
643	14.6896	643	51.2762	643	0.20468	643	19.1912	643	8.68948	643	102.541	643	45.053	643	75.9015	643	8.90656
644	14.0967	644	55.0262	644	1.11617	644	22.3088	644	11.6072	644	106.041	644	48.678	644	78.8946	644	4.53992
645	14.2039	645	64.9762	645	1.42667	645	23.4264	645	14.7248	645	106.441	645	49.603	645	81.1879	645	4.53992
646	16.611	646	83.4262	646	0.03817	646	20.5441	646	18.1425	646	102.641	646	46.428	646	81.9811	646	11.3588
647	17.6181	647	94.576	647	0.60866	647	20.6617	647	18.4601	647	102.141	647	45.053	647	86.8743	647	12.9777
648	17.6253	648	100.026	648	1.87916	648	21.7794	648	16.9778	648	104.341	648	45.053	648	95.3674	648	10.7966
649	16.1324	649	104.576	649	2.34965	649	22.897	649	16.6954	649	108.641	649	46.9697	649	101.061	649	9.91559
650	13.9396	650	108.826	650	2.22015	650	24.0147	650	17.2131	650	113.541	650	49.5863	650	105.354	650	9.53449
651	13.5467	651	115.676	651	3.09064	651	21.1323	651	16.0307	651	111.341	651	49.603	651	108.147	651	9.55341
652	13.9538	652	122.926	652	4.16114	652	17.25	652	14.2484	652	107.441	652	48.9196	652	110.64	652	9.77234
653	14.761	653	112.976	653	4.63164	653	18.4318	653	15.366	653	107.941	653	46.6363	653	111.733	653	13.4913
654	15.7681	654	103.026	654	4.80213	654	20.6136	654	16.4837	654	108.441	654	45.053	654	112.427	654	17.0102
655	16.7753	655	118.076	655	1.67263	655	21.7955	655	15.7013	655	106.841	655	50.2219	655	112.02	655	14.6291
656	16.7824	656	129.126	656	0.04312	656	22.9773	656	15.719	656	104.641	656	54.1909	656	109.213	656	13.248
657	14.2896	657	123.775	657	3.94762	657	21.1591	657	18.5367	657	99.7414	657	55.1598	657	97.6061	657	15.8669
658	12.7967	658	119.725	658	6.15212	658	20.3409	658	20.4543	658	96.3414	658	54.7288	658	89.7993	658	16.4858
659	13.5038	659	117.275	659	5.25661	659	21.5227	659	20.1719	659	95.2414	659	51.6977	659	88.9925	659	12.4048
660	13.511	660	113.826	660	5.26111	660	21.7046	660	19.8896	660	92.5414	660	52.1666	660	86.8857	660	9.92371
661	12.1182	661	109.075	661	5.9656	661	23.8864	661	20.7073	661	87.8414	661	56.9355	661	82.9789	661	9.5426
662	12.6432	662	102.025	662	6.9701	662	21.0682	662	21.5249	662	84.9414	662	58.5045	662	78.6721	662	13.1616
663	14.2682	663	93.1754	663	7.57459	663	17.25	663	22.7426	663	84.1414	663	58.1734	663	74.8652	663	20.0804
664	14.3932	664	88.5253	664	6.17909	664	21.4167	664	22.9602	664	83.5414	664	59.6424	664	73.4584	664	19.8994
665	14.1182	665	85.6752	665	4.48358	665	28.5833	665	22.8779	665	82.8414	665	62.2113	665	73.4517	665	17.0183
666	14.0432	666	97.7252	666	4.98808	666	25.75	666	22.8955	666	80.2414	666	63.7802	666	72.8448	666	17.0372
667	13.8682	667	111.975	667	6.19258	667	20.9167	667	22.4132	667	77.1414	667	65.3491	667	72.238	667	17.5561
668	13.1932	668	115.425	668	5.49707	668	23.0833	668	24.5309	668	77.8414	668	63.0181	668	72.7312	668	15.1751
669	12.1182	669	115.875	669	4.90157	669	25.25	669	27.0485	669	78.3414	669	62.087	669	73.0244	669	13.594
670	12.1182	670	95.8251	670	7.70606	670	24.4167	670	27.6661	670	74.7414	670	71.956	670	70.4176	670	17.0129
671	12.2307	671	85.8749	671	8.21056	671	23.5833	671	28.9838	671	73.8414	671	79.2249	671	69.5107	671	19.2318
672	15.4432	672	102.625	672	3.11505	672	23.75	672	31.9015	672	78.5414	672	79.5938	672	72.304	672	19.0508
673	16.0557	673	108.575	673	1.91955	673	23.9167	673	34.9191	673	80.8414	673	81.7628	673	74.9971	673	19.0697
674	13.0682	674	98.6249	674	5.72405	674	22.0833	674	38.2368	674	79.3414	674	85.8317	674	77.4904	674	19.8886
675	13.3807	675	93.5748	675	6.52854	675	22.25	675	40.0544	675	77.6414	675	91.9006	675	75.5835	675	19.1075
676	15.9932	676	93.0248	676	4.43304	676	21.4167	676	40.9721	676	75.0414	676	99.6696	676	69.1767	676	16.8264
677	15.1057	677	88.4747	677	5.23753	677	21.5833	677	45.2897	677	73.3414	677	102.939	677	68.1699	677	16.9454
678	12.1182	678	82.0245	678	7.04203	678	21.75	678	51.2074	678	71.9414	678	104.107	678	69.8631	678	18.5643
679	12.4432	679	81.9745	679	4.44652	679	21.9167	679	53.6251	679	69.7414	679	108.876	679	67.1562	679	15.0832
680	13.7682	680	83.2245	680	0.25102	680	21.0833	680	55.4427	680	67.1414	680	114.545	680	63.4492	680	10.3021
681	12.7932	681	73.6744	681	0.05552	681	17.25	681	64.0603	681	68.5414	681	117.614	681	63.4492	681	6.72107
682	12.1182	682	65.0243	682	0	682	17.25	682	72.678	682	69.8414	682	121.383	682	65.1282	682	4.53992
683	14.0982	683	66.0743	683	3.74632	683	21.2763	683	78.3957	683	68.8414	683	133.152	683	67.9073	683	4.53992
684	15.6782	684	65.4242	684	6.19264	684	26.3026	684	83.7133	684	67.7414	684	141.921	684	69.6863	684	4.53992
685	15.4582	685	59.5743	685	5.63896	685	28.3289	685	87.631	685	66.5414	685	142.19	685	67.9654	685	8.13995
686	14.4382	686	57.0243	686	5.28529	686	29.3553	686	91.0486	686	65.8414	686	144.559	686	67.3445	686	9.13995
687	12.1182	687	59.1742	687	4.63261	687	27.3816	687	93.7663	687	66.7414	687	151.528	687	67.1235	687	5.83997
688	12.1237	688	61.724	688	4.37893	688	28.4079	688	94.2839	688	68.9414	688	157.397	688	67.9026	688	4.53992
689	14.7293	689	64.3742	689	4.42525	689	29.4342	689	93.1016	689	71.9414	689	163.666	689	68.8816	689	4.53992
690	16.5348	690	67.5241	690	5.27157	690	29.4605	690	91.1192	690	72.3414	690	163.135	690	69.6608	690	4.53992
691	18.2404	691	70.5738	691	6.61789	691	30.4869	691	88.9369	691	71.4414	691	159.203	691	70.2398	691	4.53992
692	16.9459	692	62.224	692	8.16422	692	32.5132	692	86.2545	692	68.1414	692	158.373	692	69.5189	692	4.53992
693	14.9515	693	51.2762	693	9.91054	693	34.5395	693	83.4722	693	64.2414	693	157.641	693	68.3979	693	4.53992
694	14.357	694	51.2762	694	8.25686	694	31.5658	694	78.5899	694	64.2414	694	152.81	694	72.077	694	16.4204
695	13.7626	695	61.3512	695	6.80318	695	28.5921	695	73.5075	695	67.3414	695	147.679	695	74.9561	695	26.801
696	13.4681	696	57.2262	696	8.1495	696	32.6185	696	65.9252	696	65.6415	696	142.148	696	71.0352	696	23.4815
697	13.3737	697	53.7011	697	7.89682	697	34.6448	697	58.8428	697	64.2414	697	134.817	697	69.8142	697	23.762
698	13.0793	698	51.2762	698	2.84314	698	35.6711	698	53.0605	698	64.2414	698	124.286	698	74.3932	698	33.7426
699	13.4848	699	51.2762	699	0.88947	699	36.6974	699	47.5781	699	64.2414	699	114.955	699	78.6723	699	43.1231
700	14.7904	700	51.2762	700	4.03579	700	40.7237	700	42.3958	700	64.2414	700	107.424	700	81.7514	700	52.4036
701	15.0959	701	51.2762	701	4.28211	701	41.75	701	39.3135	701	67.5196	701	103.393	701	78.9305	701	59.5842
702	14.7015	702	60.4161	702	2.42843	702	42.7764	702	38.3311	702	68.9977	702	101.762	702	70.9095	702	65.6647
703	13.807	703	63.4562	703	3.27475	703	36.8027	703	36.4487	703	70.7759	703	98.2307	703	71.4886	703	73.3452
704	12.8126	704	63.7963	704	5.42107	704	28.829	704	34.5664	704	72.254	704	94.0997	704	75.5676	704	81.9257
705	12.1182	705	57.6364	705	5.6674	705	34.8553	705	30.5841	705	76.0322	705	97.1686	705	74.0467	705	97.4062
706	12.1182	706	51.2762	706	5.41371	706	42.8816	706	26.6017	706	80.4103	706	101.237	706	71.9258	706	113.487
707	12.8182	707	51.2762	707	4.76104	707	36.9079	707	22.3194	707	89.4885	707	102.906	707	73.1049	707	122.167
708	13.3182	708	64.1361	708	3.80736	708	31.9343	708	18.937	708	97.3666	708	104.875	708	73.4839	708	131.248
709	13.1182	709	71.3961	709	0.95368	709	28.9606	709	17.3547	709	99.2447	709	108.144	709	71.263	709	142.028
710	13.0182	710	75.1559	710	0	710	27.9869	710	17.5723	710	100.723	710	109.613	710	70.342	710	149.509
711	12.8182	711	72.3158	711	3.40811	711	27.0132	711	21.69	711	101.401	711	107.382	711	71.9211	711	150.089
712	13.7181	712	77.4757	712	3.71622	712	29.0395	712	22.1076	712	103.779	712	103.551	712	72.1002	712	155.97
713	15.3181	713	91.4354	713	0.62433	713	33.0658	713	18.4253	713	107.057	713	98.6201	713	70.6793	713	167.65
714	16.8181	714	81.5953	714	1.38745	714	34.0922	714	16.743	714	106.936	714	93.689	714	68.3583	714	177.831
715	17.8181	715	58.1551	715	4.54956	715	33.1185	715	16.2606	715	104.614	715	89.058	715	65.7374	715	187.212
716	16.3181	716	52.515	716	3.11267	716	30.1448	716	15.1783	716	106.192	716	85.7269	716	67.0164	716	195.692
717	14.0182	717	51.2762	717	0.77578	717	26.1711	717	14.0959	717	108.67	717	82.5958	717	69.3955	717	203.873
718	15.1181	718	58.6761	718	2.93789	718	24.1974	718	13.6136	718	112.848	718	75.1647	718	72.3746	718	203.453
719	15.8181	719	64.9762	719	4.201	719	21.2237	719	13.5312	719	116.026	719	68.1337	719	74.7536	719	203.134
720	15.6181	720	61.9764	720	2.16311	720	17.25	720	13.0489	720	109.604	720	64.1026	720	72.6327	720	201.614
721	15.2181	721	57.7765	721	0.82622	721	17.25	721	12.9665	721	105.683	721	60.9715	721	69.9117	721	199.995
722	14.3181	722	51.2762	722	2.36534	722	27.85	722	12.6842	722	108.361	722	59.6405	722	66.2908	722	198.275
723	14.4181	723	51.2762	723	3.00445	723	30.45	723	13.0018	723	108.939	723	57.4094	723	63.8699	723	194.056
724	16.0181	724	51.2762	724	2.04356	724	24.05	724	13.9195	724	106.617	724	53.9783	724	63.4492	724	186.936
725	15.0181	725	53.1263	725	3.08267	725	19.65	725	13.3371	725	106.795	725	50.4473	725	63.4492	725	179.117
726	12.1182	726	51.2762	726	5.32178	726	17.25	726	11.6548	726	108.373	726	47.3162	726	63.4492	726	170.397
727	12.1182	727	51.2762	727	3.46089	727	25.25	727	10.4725	727	116.151	727	45.7851	727	66.6992	727	161.878
728	14.0348	728	51.2762	728	0	728	35.25	728	8.68948	728	126.03	728	45.053	728	70.0491	728	153.458
729	14.7515	729	51.2762	729	0	729	29.25	729	8.93948	729	134.508	729	45.053	729	66.8991	729	141.239
730	15.5682	730	51.2762	730	1.05281	730	23.25	730	9.38948	730	142.086	730	46.4655	730	63.4492	730	130.119
731	16.8848	731	51.2762	731	4.60562	731	24.25	731	11.6395	731	143.164	731	47.278	731	63.4492	731	129.2
732	17.1015	732	51.2762	732	6.55843	732	24.25	732	12.6895	732	145.742	732	47.9905	732	63.4492	732	125.481
733	14.1182	733	51.2762	733	3.91124	733	20.25	733	10.0395	733	152.22	733	47.103	733	63.4492	733	112.961
734	13.4348	734	51.2762	734	3.06405	734	18.25	734	8.68948	734	160.099	734	46.2156	734	63.4492	734	102.542
735	15.6515	735	64.6676	735	4.61686	735	22.25	735	8.69217	735	169.977	735	45.828	735	63.4492	735	94.7222
736	15.6682	736	72.0592	736	6.36967	736	28.25	736	9.59485	736	172.255	736	45.2405	736	63.4492	736	90.7027
737	13.6848	737	75.6505	737	7.72248	737	36.25	737	10.9975	737	169.533	737	45.053	737	63.4492	737	89.1832
738	12.7015	738	67.442	738	5.17528	738	33.25	738	12.1002	738	167.011	738	45.053	738	63.4492	738	82.9638
739	12.1182	739	55.9335	739	1.42809	739	26.25	739	12.8029	739	165.089	739	46.2387	739	71.4761	739	75.5443
740	13.721	740	72.4249	740	1.7809	740	22.25	740	11.7056	740	161.967	740	47.6245	740	72.803	740	74.0248
741	15.7238	741	90.6163	741	2.53371	741	19.25	741	10.7083	741	158.446	741	48.8102	741	73.73	741	72.8054
742	13.6266	742	94.6078	742	3.38652	742	18.25	742	13.111	742	147.224	742	47.8959	742	77.0569	742	68.0859
743	13.0294	743	98.2992	743	4.03933	743	18.25	743	14.4137	743	138.502	743	46.6816	743	78.6838	743	64.5664
744	16.2322	744	101.691	744	4.19214	744	23.25	744	13.5163	744	136.18	744	45.6673	744	76.1108	744	62.3469
745	17.135	745	106.582	745	3.34495	745	27.25	745	12.519	745	132.058	745	45.053	745	76.6378	745	59.8274
746	14.2378	746	114.074	746	1.69776	746	29.25	746	11.9217	746	125.736	746	45.053	746	81.6647	746	56.408
747	13.0406	747	108.865	747	0.85057	747	29.25	747	14.1244	747	117.014	747	45.053	747	81.9916	747	52.9885
748	13.0434	748	94.9567	748	0.80338	748	27.25	748	18.4271	748	106.393	748	50.9864	748	79.4186	748	49.569
749	12.8462	749	98.6481	749	0.15619	749	22.25	749	17.9298	749	100.871	749	49.2197	749	78.1455	749	48.1496
750	12.349	750	107.94	750	0	750	17.25	750	16.3324	750	96.3489	750	45.053	750	77.3724	750	47.3301
751	14.1518	751	114.831	751	2.6658	751	23.2595	751	15.2351	751	94.627	751	49.928	751	76.4994	751	42.2106
752	16.0546	752	120.222	752	5.23061	752	29.2691	752	14.2378	752	93.3052	752	53.903	752	75.7263	752	37.4911
753	16.6574	753	116.214	753	4.99541	753	28.2786	753	12.7405	753	96.4833	753	47.678	753	76.1533	753	36.3717
754	16.7602	754	110.505	754	5.56121	754	27.2881	754	12.0432	754	97.6615	754	45.053	754	75.8802	754	35.4522
755	15.163	755	100.097	755	6.02602	755	25.2976	755	12.0459	755	93.1397	755	52.6941	755	73.6071	755	35.3328
756	14.2658	756	99.8883	756	7.09182	756	25.3072	756	13.1486	756	89.8178	756	56.4352	756	72.7341	756	34.5133
757	14.0686	757	111.78	757	8.45663	757	26.3167	757	14.9512	757	88.096	757	55.4763	757	73.461	757	32.4938
758	14.6714	758	107.371	758	8.82143	758	27.3262	758	14.4539	758	90.1741	758	55.4174	758	71.188	758	29.9744
759	15.7742	759	93.0626	759	8.58723	759	29.3357	759	12.6566	759	94.4522	759	55.6585	759	67.3149	759	27.2549
760	14.877	760	91.8541	760	10.152	760	24.3453	760	12.6593	760	94.0304	760	56.8997	760	68.8419	760	23.0354
761	13.4799	761	93.3456	761	12.0168	761	17.3548	761	13.062	761	92.1085	761	58.2407	761	71.5688	761	18.6159
762	14.8826	762	109.237	762	10.7826	762	22.3643	762	14.1647	762	89.9867	762	58.4819	762	67.4957	762	19.1965
763	16.3855	763	120.228	763	10.0474	763	26.3738	763	15.6674	763	88.4648	763	59.523	763	63.9227	763	19.677
764	16.7883	764	104.92	764	10.1133	764	29.3834	764	18.57	764	89.843	764	61.9641	764	63.4492	764	18.4575
765	17.2911	765	92.5113	765	9.47805	765	30.3929	765	20.0727	765	88.4211	765	63.0052	765	63.4492	765	17.738
766	17.6939	766	86.6027	766	7.64286	766	29.4024	766	18.3754	766	81.3993	766	60.5463	766	63.4492	766	18.3186
767	19.0967	767	98.6942	767	10.4087	767	30.4119	767	18.9781	767	78.1774	767	58.5874	767	67.6404	767	18.9991
768	21.4995	768	127.286	768	18.1735	768	35.4215	768	20.9808	768	78.2556	768	56.9285	768	68.9318	768	19.9796
769	24.0023	769	130.677	769	19.3383	769	35.431	769	20.4835	769	80.2337	769	57.2696	769	67.3231	769	20.8602
770	26.7051	770	122.868	770	17.9041	770	34.4405	770	19.1862	770	82.8119	770	58.4107	770	64.7145	770	21.4407
771	26.6079	771	114.36	771	20.8689	771	35.45	771	20.5889	771	87.19	771	59.2518	771	65.8058	771	26.6212
772	26.3107	772	105.851	772	24.6347	772	36.4596	772	22.3915	772	91.3682	772	59.6929	772	67.4971	772	31.7018
773	26.6135	773	106.043	773	26.5995	773	43.4691	773	24.5942	773	83.4463	773	55.534	773	70.6885	773	27.6823
774	26.9163	774	107.634	774	28.0643	774	48.4786	774	25.8969	774	77.7245	774	53.8751	774	74.4798	774	25.7628
775	26.4191	775	113.826	775	28.7301	775	49.4881	775	24.9996	775	79.1026	775	59.2163	775	79.9711	775	30.6434
776	26.1219	776	112.617	776	29.9949	776	47.4977	776	25.0023	776	79.3808	776	62.9574	776	82.2625	776	36.1239
777	26.8247	777	101.109	777	31.8597	777	43.5072	777	26.605	777	78.2589	777	64.9985	777	81.3538	777	42.3044
778	27.8275	778	97.2003	778	32.3255	778	45.5167	778	27.3076	778	74.4371	778	65.0396	778	79.4451	778	39.885
779	28.9303	779	97.7916	779	31.7903	779	49.5262	779	27.9103	779	68.9152	779	63.5807	779	77.3365	779	31.4655
780	31.2331	780	105.983	780	34.9561	780	48.5358	780	28.213	780	71.3934	780	68.3218	780	79.9278	780	27.346
781	33.5359	781	116.175	781	38.8209	781	45.5453	781	28.2157	781	76.0715	781	74.4629	781	83.8191	781	23.6265
782	31.5387	782	96.066	782	39.9857	782	46.5548	782	27.9184	782	74.9497	782	75.104	782	81.9105	782	28.907
783	29.8415	783	80.6576	783	41.1515	783	48.5643	783	27.6211	783	73.7278	783	77.5451	783	80.5018	783	33.3876
784	30.3443	784	89.2489	784	43.5163	784	53.5739	784	27.9237	784	74.006	784	88.3862	784	81.0931	784	35.0681
785	30.5471	785	92.6405	785	48.8811	785	55.5834	785	28.2264	785	72.3841	785	95.8273	785	83.1844	785	34.9487
786	30.0499	786	87.0319	786	59.3469	786	54.5929	786	28.9291	786	66.8623	786	97.3684	786	88.5758	786	31.7292
787	30.7527	787	78.5233	787	69.3117	787	54.6024	787	28.6318	787	64.2414	787	102.21	787	88.6671	787	26.7097
788	32.0555	788	67.7147	788	78.8765	788	56.612	788	28.1345	788	64.5631	788	109.551	788	84.9584	788	20.7902
789	32.5583	789	70.3063	789	91.9423	789	57.6215	789	27.4372	789	66.5849	789	115.892	789	86.6498	789	24.6708
790	32.6612	790	77.5978	790	106.507	790	57.631	790	26.8399	790	69.4066	790	121.533	790	90.2412	790	31.8513
791	34.164	791	78.2892	791	108.173	791	55.6405	791	26.5426	791	72.4283	791	126.174	791	92.6325	791	31.2318
792	35.2668	792	77.2806	792	109.338	792	53.6501	792	25.8453	792	74.8501	792	130.115	792	94.7238	792	29.4123
793	33.4696	793	65.972	793	115.303	793	54.6596	793	25.7479	793	72.9718	793	134.556	793	94.0151	793	24.4929
794	31.9724	794	57.4635	794	119.268	794	51.6691	794	25.1506	794	69.8935	794	137.297	794	94.8065	794	19.1734
795	30.8752	795	55.8549	795	119.433	795	43.6786	795	23.4533	795	65.7152	795	135.738	795	98.2978	795	12.3539
796	30.978	796	54.1464	796	114.798	796	40.6882	796	22.656	796	64.837	796	137.679	796	97.8891	796	8.33447
797	32.2808	797	52.2379	797	105.164	797	41.6977	797	23.4587	797	66.7587	797	142.821	797	93.4805	797	6.41498
798	29.8836	798	54.6293	798	96.9286	798	42.7072	798	24.3614	798	70.6804	798	137.062	798	95.2718	798	7.59552
799	25.6864	799	58.9208	799	89.2944	799	43.7167	799	25.564	799	75.7022	799	126.303	799	99.7631	799	10.0761
800	27.5892	800	58.8121	800	79.8592	800	42.7263	800	25.4667	800	73.7239	800	121.844	800	102.954	800	7.05658
801	30.592	801	58.2037	801	70.124	801	40.7358	801	25.0694	801	71.0456	801	118.185	801	105.646	801	4.53992
802	30.8948	802	55.6952	802	62.9898	802	45.7453	802	26.5721	802	70.8673	802	115.526	802	105.837	802	11.105
803	30.2976	803	53.1867	803	57.0546	803	47.7548	803	27.0748	803	70.8891	803	112.767	803	105.129	803	15.3701
804	27.5004	804	51.2762	804	53.3194	804	45.7644	804	25.1775	804	70.8108	804	109.508	804	103.02	804	14.0351
805	27.2032	805	51.2762	805	50.6852	805	45.7739	805	23.1802	805	72.4325	805	104.749	805	101.311	805	13.7002
806	29.006	806	58.4576	806	48.95	806	48.7834	806	21.5828	806	76.0543	806	97.6906	806	100.403	806	14.6652
807	29.7088	807	69.139	807	48.9158	807	46.7929	807	21.5855	807	80.076	807	93.6317	807	103.494	807	13.7303
808	29.6116	808	81.5206	808	49.9806	808	42.8025	808	22.2882	808	84.1977	808	90.9728	808	108.585	808	11.7953
809	27.2144	809	78.8019	809	49.3454	809	40.812	809	26.8909	809	85.2194	809	94.5139	809	115.276	809	10.3604
810	24.5172	810	74.8834	810	48.1112	810	38.8215	810	31.3936	810	86.4412	810	98.155	810	121.468	810	8.8255
811	26.52	811	85.7648	811	44.876	811	40.831	811	25.9963	811	91.5629	811	92.4961	811	121.259	811	11.0906
812	27.4228	812	96.8463	812	41.7408	812	43.8406	812	21.899	812	97.4847	812	87.0372	812	122.35	812	12.4556
813	27.3256	813	108.528	813	38.7066	813	46.8501	813	21.6016	813	104.906	813	81.5783	813	126.742	813	11.1207
814	27.6285	814	116.209	814	37.9714	814	47.8596	814	21.4043	814	112.428	814	78.8194	814	132.433	814	9.08575
815	28.3313	815	119.191	815	39.2372	815	46.8691	815	21.407	815	120.35	815	78.8605	815	139.625	815	6.25079
816	27.7341	816	130.872	816	35.902	816	44.8787	816	20.9097	816	132.471	816	79.2017	816	145.616	816	11.1159
817	26.3369	817	146.653	817	30.4668	817	42.8882	817	19.9124	817	146.593	817	79.7428	817	151.407	817	19.3809
818	25.1397	818	169.135	818	28.3327	818	38.8977	818	19.1151	818	165.815	818	78.1839	818	158.698	818	19.346
819	23.7425	819	192.416	819	26.9975	819	33.9072	819	18.3178	819	186.437	819	76.825	819	167.09	819	17.5111
820	26.0453	820	212.798	820	26.3622	820	37.9168	820	17.4204	820	211.958	820	78.6661	820	181.581	820	14.8762
821	27.3481	821	231.379	821	25.4281	821	39.9263	821	17.2231	821	235.38	821	79.1072	821	195.872	821	13.1412
822	25.9509	822	245.061	822	23.1929	822	41.9358	822	17.7258	822	254.102	822	76.5483	822	208.964	822	14.7062
823	24.3537	823	256.942	823	22.4587	823	40.9453	823	17.5285	823	279.924	823	76.9894	823	226.855	823	16.6713
824	22.2565	824	266.424	824	23.3235	824	37.9549	824	16.6312	824	313.445	824	80.5305	824	249.446	824	19.7364
825	21.6593	825	269.105	825	23.9883	825	35.9644	825	16.8339	825	334.267	825	87.5716	825	268.538	825	23.7015
826	21.6621	826	269.187	826	24.4541	826	33.9739	826	17.6365	826	349.489	826	95.8127	826	286.629	826	28.3665
827	20.5649	827	265.368	827	24.1189	827	32.9834	827	18.2392	827	363.411	827	96.0538	827	314.02	827	28.4316
828	19.4677	828	261.049	828	23.2837	828	32.993	828	18.4419	828	374.732	828	95.7949	828	342.112	828	28.2966
829	20.9705	829	253.431	829	18.7495	829	38.0025	829	18.2446	829	370.354	829	98.536	829	368.703	829	33.5617
830	21.5733	830	243.812	830	15.9143	830	41.012	830	17.8473	830	367.176	830	104.177	830	399.094	830	35.5268
831	20.2761	831	230.494	831	17.0791	831	38.0215	831	17.05	831	365.897	831	116.518	831	437.086	831	31.1918
832	20.1789	832	221.075	832	18.8449	832	37.0311	832	17.0527	832	360.019	832	122.759	832	472.777	832	29.9569
833	20.7817	833	215.057	833	20.8097	833	38.0406	833	17.7554	833	349.841	833	123.1	833	506.269	833	31.322
834	22.0845	834	205.338	834	20.2755	834	35.0501	834	17.958	834	342.463	834	125.542	834	546.66	834	29.2871
835	23.9873	835	194.22	835	18.7403	835	30.0597	835	18.2607	835	336.184	835	128.083	835	589.151	835	25.7521
836	21.1901	836	187.001	836	17.7051	836	35.0692	836	15.1634	836	331.906	836	128.224	836	627.442	836	31.3171
837	18.9929	837	180.282	837	17.2709	837	39.0787	837	12.9661	837	328.428	837	127.065	837	664.434	837	35.7822
838	18.2957	838	173.564	838	17.7357	838	36.0882	838	14.7688	838	326.95	838	119.506	838	696.725	838	31.7473
839	17.8985	839	170.045	839	18.0005	839	35.0977	839	15.8715	839	329.271	839	114.847	839	727.116	839	28.1124
840	17.6014	840	172.227	840	16.8663	840	36.1073	840	14.6741	840	337.493	840	116.588	840	754.008	840	24.6774
841	17.8041	841	176.808	841	14.3311	841	35.1168	841	13.7768	841	344.615	841	112.929	841	779.699	841	24.3425
842	18.007	842	182.69	842	11.2969	842	32.1263	842	13.2795	842	350.536	842	105.67	842	804.79	842	26.1075
843	15.7098	843	184.371	843	12.6617	843	34.1358	843	14.3822	843	353.858	843	98.9115	843	807.782	843	24.8726
844	12.8126	844	184.452	844	15.0265	844	37.1454	844	15.9849	844	356.18	844	92.4526	844	805.073	844	23.0377
845	12.4154	845	170.234	845	9.79234	845	35.1549	845	11.4876	845	348.602	845	85.7938	845	797.564	845	18.9027
846	12.1182	846	163.115	846	6.25715	846	34.1644	846	8.68948	846	341.123	846	80.9349	846	787.256	846	16.7678
847	12.2432	847	180.597	847	8.62195	847	36.1739	847	10.8395	847	333.745	847	81.976	847	766.847	847	22.6329
848	12.3682	848	187.878	848	9.98775	848	36.1835	848	11.9895	848	318.667	848	81.3171	848	741.938	848	24.0979
849	12.5932	849	181.86	849	10.4526	849	32.193	849	12.5395	849	293.489	849	78.4582	849	712.03	849	20.263
850	12.1182	850	180.141	850	9.51836	850	30.2025	850	11.4895	850	272.71	850	72.7993	850	672.621	850	22.528
851	12.1182	851	180.923	851	8.08316	851	28.2121	851	9.9395	851	254.432	851	66.0404	851	628.212	851	27.5931
852	12.1182	852	165.104	852	7.54797	852	25.2216	852	8.68948	852	229.854	852	67.9815	852	583.204	852	29.9582
853	12.1182	853	149.986	853	7.71377	853	22.2311	853	8.68948	853	205.576	853	70.5226	853	537.395	853	31.0233
854	13.4682	854	161.867	854	8.77858	854	19.2406	854	8.68948	854	191.897	854	65.3637	854	488.286	854	28.6883
855	13.9182	855	166.748	855	8.94338	855	17.25	855	8.68948	855	176.819	855	59.5048	855	440.578	855	27.8533
856	13.3682	856	155.53	856	7.20918	856	18.85	856	8.68948	856	158.541	856	51.0459	856	395.169	856	30.2184
857	12.1182	857	156.911	857	6.37399	857	20.45	857	9.19626	857	141.462	857	49.7871	857	352.76	857	34.1835
858	12.1182	858	169.393	858	6.23979	858	21.05	858	10.003	858	125.784	858	54.8282	858	313.252	858	39.2485
859	12.3048	859	163.174	859	4.30459	859	19.65	859	9.8098	859	118.006	859	53.0692	859	279.143	859	39.7136
860	13.2915	860	151.156	860	1.7694	860	17.25	860	9.21658	860	113.128	860	49.4104	860	246.834	860	38.6786
861	13.6782	861	143.537	861	0.6352	861	18.25	861	10.5234	861	106.949	861	45.053	861	221.926	861	39.2437
862	13.9648	862	140.119	862	0	862	19.25	862	11.3301	862	101.271	862	45.053	862	197.517	862	39.2088
863	13.7515	863	151.5	863	1.6602	863	17.25	863	10.5369	863	98.0928	863	45.053	863	175.208	863	38.0739
864	13.8382	864	163.581	864	3.3194	864	17.4318	864	10.1437	864	96.7145	864	45.053	864	159.3	864	36.0389
865	14.2248	865	176.763	865	5.4796	865	18.6136	865	10.5504	865	97.5362	865	45.053	865	151.591	865	32.904
866	14.4115	866	179.744	866	3.8398	866	20.7955	866	10.2572	866	96.458	866	45.053	866	138.682	866	32.1691
867	14.4982	867	177.226	867	0	867	21.9773	867	9.26401	867	94.2797	867	45.053	867	122.374	867	32.2341
868	13.8848	868	190.407	868	2.46783	868	21.1591	868	8.87077	868	95.4015	868	47.2102	868	112.665	868	27.8992
869	13.5715	869	203.189	869	5.03466	869	19.3409	869	9.27756	869	96.5232	869	49.5673	869	104.356	869	23.1642
870	14.8582	870	193.27	870	3.10249	870	20.5227	870	11.9843	870	91.7449	870	47.3244	870	102.948	870	20.0293
871	15.1448	871	185.752	871	1.97032	871	21.7046	871	13.8911	871	87.5666	871	46.0816	871	100.139	871	19.7944
872	13.4315	872	183.033	872	3.03815	872	20.8864	872	13.9979	872	85.1883	872	47.4387	872	93.9304	872	26.5594
873	12.1182	873	168.014	873	4.20498	873	19.0682	873	12.4047	873	84.0101	873	47.1959	873	87.6218	873	25.8245
874	12.1182	874	142.496	874	5.47281	874	17.25	874	9.11142	874	83.8318	874	45.053	874	81.1131	874	18.4896
875	14.1432	875	150.778	875	4.74064	875	19.5	875	10.9182	875	84.7535	875	45.203	875	80.6044	875	19.1546
876	16.8682	876	168.059	876	3.50847	876	21.75	876	13.825	876	85.6753	876	45.953	876	81.5958	876	21.6197
877	13.7932	877	155.64	877	1.67529	877	19	877	17.1317	877	80.497	877	45.503	877	78.8871	877	18.6848
878	12.1182	878	143.722	878	0.84312	878	17.25	878	19.2385	878	77.5187	878	45.053	878	74.9784	878	15.9498
879	13.9744	879	133.303	879	2.57195	879	20.9167	879	17.5453	879	81.6404	879	46.2863	879	69.1697	879	13.6149
880	14.9307	880	127.185	880	3.90078	880	20.5833	880	18.3521	880	84.9622	880	46.4197	880	65.3611	880	12.28
881	15.3869	881	125.966	881	5.12961	881	17.25	881	21.6588	881	86.8839	881	45.053	881	63.4492	881	11.945
882	14.3432	882	119.047	882	5.75844	882	17.25	882	23.0656	882	82.5057	882	46.433	882	63.4492	882	12.8101
883	12.8994	883	109.829	883	5.98727	883	24.25	883	23.4724	883	74.8274	883	49.013	883	63.4492	883	13.9752
884	13.5557	884	92.5104	884	6.2161	884	21.25	884	25.0792	884	77.3491	884	49.893	884	63.4492	884	4.53992
885	14.1119	885	78.9918	885	6.84493	885	18.25	885	26.586	885	79.5708	885	49.773	885	63.4492	885	4.53992
886	13.8682	886	87.9733	886	8.47376	886	18.25	886	26.3927	886	77.9925	886	45.053	886	67.3491	886	4.53992
887	13.4244	887	90.2548	887	10.7026	887	18.25	887	26.2995	887	76.7143	887	45.053	887	67.6491	887	7.53986
888	13.2806	888	82.4362	888	13.1314	888	20.25	888	26.4063	888	75.736	888	46.7197	888	63.4492	888	9.23987
889	13.8369	889	77.6175	889	12.1602	889	19.25	889	27.013	889	75.7577	889	46.2863	889	63.4492	889	7.83984
890	15.3932	890	74.1991	890	9.58908	890	18.25	890	27.5198	890	76.4795	890	45.053	890	65.0992	890	4.53992
891	15.2494	891	82.8805	891	12.0179	891	21.25	891	28.6266	891	76.0012	891	49.173	891	66.5492	891	10.8649
892	14.8056	892	92.2618	892	14.8477	892	25.25	892	29.5334	892	75.8229	892	53.093	892	68.5992	892	17.5899
893	12.3619	893	93.5433	893	15.0766	893	21.25	893	28.0402	893	77.0447	893	50.513	893	72.6492	893	16.3149
894	12.1182	894	92.5248	894	14.6054	894	19.25	894	27.7469	894	77.9664	894	47.733	894	72.1992	894	15.4399
895	15.1582	895	87.9064	895	12.6342	895	20.25	895	29.3537	895	78.9881	895	45.053	895	63.4492	895	16.3649
896	17.2982	896	78.2877	896	11.363	896	23.25	896	29.4605	896	77.1098	896	45.053	896	63.6891	896	13.8898
897	18.7382	897	65.4691	897	10.3919	897	27.25	897	28.3672	897	73.4316	897	46.403	897	70.2292	897	9.41486
898	15.7782	898	73.8507	898	12.0307	898	23.25	898	26.874	898	70.9533	898	45.053	898	71.9692	898	9.23981
899	12.1182	899	85.8321	899	13.9695	899	17.25	899	25.7808	899	69.175	899	45.053	899	71.7092	899	10.0648
900	14.4382	900	82.3136	900	13.9084	900	17.25	900	25.0876	900	69.5967	900	48.4863	900	63.4492	900	8.38977
901	16.3582	901	72.8949	901	12.9472	901	19.75	901	23.3943	901	68.5185	901	49.4197	901	63.4492	901	6.41479
902	17.4782	902	51.2762	902	11.286	902	20.25	902	19.5011	902	64.2414	902	45.053	902	65.8892	902	4.53992
903	16.0982	903	51.2762	903	10.4249	903	19.75	903	16.8079	903	66.0414	903	46.3308	903	66.8292	903	4.53992
904	12.1182	904	64.7428	904	10.1637	904	17.25	904	14.7147	904	71.1414	904	52.3085	904	66.3693	904	4.53992
905	12.1182	905	60.2094	905	11.0025	905	17.25	905	15.4215	905	68.6414	905	50.2863	905	65.0093	905	4.53992
906	14.7848	906	51.2762	906	12.0413	906	18.25	906	16.9282	906	64.2414	906	46.4641	906	63.4492	906	4.53992
907	13.7515	907	51.2762	907	10.1802	907	17.25	907	14.935	907	65.3414	907	48.2418	907	63.4492	907	4.53992
908	13.5182	908	51.2762	908	9.61901	908	17.25	908	13.4418	908	66.4414	908	49.9196	908	63.4492	908	4.53992
909	14.2848	909	51.2762	909	12.6578	909	22.0833	909	13.7485	909	68.8414	909	50.4974	909	63.65	909	4.53992
910	13.7515	910	55.9386	910	12.8967	910	22.9167	910	13.4553	910	68.9414	910	48.9752	910	66.9509	910	5.3399
911	12.1182	911	61.3011	911	10.6345	911	20.75	911	12.7621	911	66.6414	911	45.053	911	73.1517	911	6.63995
912	13.4348	912	62.8636	912	10.9733	912	23.5833	912	12.6689	912	64.2414	912	51.6405	912	75.0525	912	5.93994
913	15.7515	913	63.2259	913	12.1122	913	26.4167	913	12.2757	913	64.2414	913	60.928	913	75.8534	913	4.53992
914	16.0682	914	75.3885	914	11.151	914	25.25	914	9.78242	914	65.0414	914	53.5155	914	74.3543	914	7.6828
915	15.4848	915	85.651	915	9.98982	915	25.0833	915	8.68948	915	64.2414	915	49.1029	915	73.5551	915	11.1257
916	13.2015	916	90.7135	916	8.62864	916	26.9167	916	11.8228	916	64.2414	916	53.3904	916	74.856	916	14.1686
917	12.1182	917	88.1759	917	9.66747	917	27.75	917	12.1561	917	64.2414	917	55.7779	917	73.5568	917	14.6114
918	12.1182	918	78.9383	918	13.2063	918	27.5833	918	9.98947	918	67.6081	918	56.2654	918	69.6577	918	12.2543
919	12.1182	919	76.4008	919	10.6451	919	23.4167	919	9.8228	919	69.3747	919	54.9529	919	70.0585	919	8.69721
920	12.1182	920	75.7633	920	5.98396	920	17.25	920	10.2561	920	70.3414	920	53.4404	920	71.7594	920	4.53992
921	12.1182	921	81.4257	921	9.32279	921	19.1944	921	12.0895	921	68.0081	921	54.0279	921	73.5602	921	4.53992
922	12.7682	922	83.4882	922	11.0616	922	22.1389	922	12.6228	922	67.3747	922	54.1154	922	74.2611	922	4.53992
923	12.1182	923	74.4506	923	7.40045	923	25.0833	923	9.35611	923	71.2414	923	52.7028	923	72.5619	923	5.3399
924	12.1182	924	63.913	924	6.13928	924	25.0278	924	8.68948	924	71.0081	924	52.8903	924	70.3628	924	5.3399
925	12.5182	925	51.2762	925	7.07811	925	22.9722	925	8.68948	925	67.1747	925	53.7778	925	68.2637	925	4.53992
926	12.1182	926	62.2162	926	9.71694	926	22.9167	926	8.68948	926	64.2414	926	49.9653	926	69.1646	926	4.53992
927	12.1182	927	80.6564	927	12.8558	927	23.8611	927	8.68948	927	64.2414	927	45.053	927	70.5654	927	8.51361
928	15.8432	928	76.3964	928	11.3946	928	25.8055	928	8.68948	928	67.3847	928	46.6197	928	69.1663	928	15.7873
929	17.7682	929	68.6366	929	10.1334	929	26.75	929	10.0295	929	69.0279	929	46.9863	929	67.9671	929	19.861
930	14.2932	930	51.2762	930	9.47226	930	24.6944	930	11.4695	930	67.7712	930	45.053	930	67.7679	930	14.4347
931	12.1182	931	51.2762	931	8.01109	931	24.6389	931	11.0095	931	67.3144	931	45.053	931	68.8688	931	18.6084
932	12.4848	932	51.2762	932	5.04992	932	26.5833	932	8.8495	932	67.8576	932	49.753	932	71.3697	932	30.6821
933	12.2515	933	58.3263	933	5.88875	933	24.5278	933	8.68948	933	72.7009	933	51.353	933	70.8705	933	36.7558
934	12.1182	934	62.2765	934	7.42758	934	22.4722	934	8.68948	934	78.3441	934	52.053	934	69.4714	934	41.1295
935	12.1182	935	59.5265	935	6.76641	935	23.4166	935	8.68948	935	75.2874	935	53.153	935	73.2722	935	46.4032
936	13.8182	936	58.7765	936	6.70524	936	23.3611	936	8.68948	936	74.1306	936	54.153	936	76.3731	936	51.3769
937	17.0182	937	63.0267	937	7.54406	937	19.3055	937	8.68948	937	78.1739	937	55.653	937	77.4739	937	56.3506
938	16.3182	938	65.0768	938	7.38289	938	17.25	938	9.28949	938	77.5171	938	52.153	938	79.1748	938	62.5243
939	12.1182	939	64.9269	939	6.92172	939	17.25	939	8.68948	939	73.3603	939	45.053	939	81.0756	939	69.798
940	12.1182	940	60.4769	940	7.76055	940	22.75	940	8.68948	940	74.8036	940	47.1435	940	81.9765	940	65.4717
941	12.1182	941	54.827	941	8.69938	941	28.25	941	8.68948	941	77.0468	941	51.134	941	81.8774	941	59.2454
942	12.1182	942	51.2762	942	5.43821	942	24.75	942	8.68948	942	71.2901	942	47.5244	942	76.1782	942	62.519
943	12.1182	943	51.2762	943	3.07704	943	23.25	943	8.68948	943	69.6333	943	47.7149	943	72.8791	943	64.9927
944	14.1515	944	69.0763	944	2.41587	944	26.75	944	8.68948	944	75.7766	944	55.3054	944	74.8799	944	66.5664
945	13.9848	945	67.2763	945	4.4507	945	26.25	945	8.68948	945	74.9198	945	55.9959	945	80.2808	945	67.1401
946	12.1182	946	51.2762	946	8.38553	946	23.75	946	8.68948	946	68.963	946	51.5864	946	87.7816	946	67.0138
947	12.1182	947	67.1952	947	8.32036	947	21.25	947	8.68948	947	72.2063	947	51.5768	947	91.1825	947	66.1875
948	14.3182	948	85.8143	948	7.65519	948	18.75	948	8.68948	948	76.2495	948	52.8673	948	93.3834	948	64.5612
949	12.1182	949	90.4332	949	7.69102	949	17.25	949	8.68948	949	76.2928	949	58.4578	949	94.9842	949	57.8349
950	12.1182	950	88.952	950	7.62585	950	17.25	950	11.4395	950	74.736	950	60.1482	950	96.085	950	54.8086
951	16.6348	951	77.2711	951	6.86068	951	23.25	951	13.0895	951	71.4793	951	55.1387	951	96.5859	951	57.3823
952	17.0515	952	75.9901	952	6.59551	952	22.25	952	11.8395	952	69.8225	952	56.2292	952	102.487	952	53.356
953	15.2682	953	80.5089	953	6.43034	953	17.25	953	8.68948	953	69.4658	953	60.6197	953	111.388	953	45.7297
954	14.5848	954	86.328	954	2.56517	954	17.25	954	8.68948	954	69.609	954	59.3102	954	112.888	954	43.8033
955	13.5015	955	90.0468	955	0	955	17.25	955	8.68948	955	69.2523	955	57.7007	955	114.589	955	43.1771
956	12.1182	956	83.2657	956	5.32843	956	17.25	956	8.68948	956	66.7955	956	58.6911	956	120.89	956	45.5508
957	12.1182	957	81.8846	957	7.15686	957	19.25	957	10.9145	957	66.7387	957	60.4816	957	128.091	957	43.7244
958	15.4182	958	87.0038	958	4.38629	958	22.25	958	12.5395	958	69.182	958	62.4721	958	135.992	958	37.4982
959	14.6182	959	83.7225	959	2.91471	959	21.25	959	11.2645	959	71.7252	959	61.5626	959	141.093	959	35.4719
960	12.1182	960	77.2416	960	1.54314	960	19.25	960	8.68948	960	74.3685	960	59.2531	960	144.994	960	35.3455
961	12.1182	961	74.3605	961	0.67157	961	17.25	961	8.68948	961	71.8117	961	58.9435	961	157.894	961	32.9192
962	12.1182	962	68.8795	962	0	962	17.25	962	12.5895	962	69.2549	962	58.634	962	169.595	962	28.0929
963	12.1182	963	57.0985	963	0	963	17.25	963	8.68948	963	66.6982	963	58.2245	963	176.196	963	15.1666
964	12.1182	964	53.6173	964	0	964	19.75	964	8.68948	964	64.2414	964	57.115	964	192.097	964	11.4403
965	12.1182	965	58.3363	965	0.1716	965	20.25	965	8.68948	965	64.2414	965	55.4055	965	216.498	965	17.014
966	12.1182	966	55.0553	966	2.6432	966	18.75	966	8.68948	966	68.5473	966	54.5959	966	234.199	966	16.8877
967	12.7182	967	51.2762	967	5.7148	967	17.25	967	8.68948	967	74.1532	967	53.9864	967	250.8	967	15.0614
968	12.1182	968	59.2428	968	6.0854	968	17.25	968	8.68948	968	73.6591	968	54.7769	968	278.6	968	15.0351
969	12.1182	969	61.4096	969	6.057	969	17.25	969	8.68948	969	72.765	969	54.5673	969	304.101	969	14.9087
970	13.2848	970	51.2762	970	4.6286	970	17.25	970	8.68948	970	71.1709	970	52.4578	970	326.002	970	13.5825
971	13.1515	971	56.9164	971	5.9992	971	17.25	971	8.68948	971	69.9768	971	51.9483	971	348.603	971	15.0562
972	12.1182	972	71.1564	972	8.6708	972	17.25	972	8.68948	972	69.0827	972	52.3388	972	372.004	972	17.5298
973	12.1182	973	63.5966	973	6.2424	973	17.25	973	8.68948	973	70.7886	973	52.3293	973	392.905	973	12.1036
974	12.1182	974	54.2367	974	4.213	974	17.25	974	9.3895	974	72.2945	974	52.0197	974	415.506	974	6.87726
975	12.1182	975	51.2762	975	5.9846	975	17.25	975	8.68948	975	72.4004	975	52.8102	975	448.106	975	9.35095
976	12.1182	976	51.2762	976	8.5562	976	17.25	976	8.68948	976	71.5063	976	52.8007	976	472.307	976	12.4246
977	12.1182	977	72.6163	977	12.6278	977	17.25	977	8.68948	977	69.4122	977	52.5912	977	485.208	977	15.5983
978	12.1182	978	71.9564	978	13.6984	978	17.25	978	8.68948	978	68.318	978	51.2817	978	496.209	978	13.072
979	12.1182	979	62.3964	979	13.17	979	17.25	979	8.68948	979	67.8239	979	49.4721	979	506.61	979	8.24573
980	12.1182	980	55.1364	980	12.2416	980	17.25	980	8.68948	980	68.3299	980	46.7626	980	513.511	980	9.91943
981	12.1182	981	51.2762	981	14.0122	981	17.25	981	8.68948	981	67.6357	981	45.053	981	516.812	981	9.9931
982	12.1182	982	51.2762	982	22.6838	982	17.25	982	8.68948	982	64.2414	982	45.053	982	509.212	982	5.36682
983	12.1182	983	58.4764	983	27.3554	983	17.25	983	8.68948	983	64.2414	983	46.3197	983	500.613	983	4.53992
984	12.1182	984	66.5763	984	28.526	984	17.25	984	8.68948	984	65.6789	984	48.0864	984	490.714	984	7.06708
985	12.1182	985	59.5761	985	30.2976	985	17.25	985	8.68948	985	67.0164	985	49.753	985	472.115	985	13.1943
986	12.1182	986	51.2762	986	32.7692	986	17.25	986	8.68948	986	68.6539	986	51.0197	986	451.116	986	19.3214
987	12.1182	987	60.3234	987	40.7408	987	17.25	987	8.68948	987	72.2914	987	49.0864	987	427.217	987	20.0486
988	12.1182	988	72.6703	988	48.8114	988	22.25	988	8.68948	988	73.6289	988	48.853	988	407.317	988	21.6757
989	12.1182	989	90.1173	989	57.183	989	17.25	989	8.68948	989	71.0664	989	51.0197	989	393.618	989	25.2029
990	12.1182	990	95.0643	990	64.7546	990	17.25	990	8.68948	990	67.7039	990	49.0864	990	371.219	990	31.4301
991	12.1182	991	93.6115	991	71.8252	991	17.25	991	8.68948	991	64.2414	991	45.053	991	344.22	991	38.6572
992	12.1182	992	87.2584	992	76.9968	992	17.25	992	8.68948	992	64.2414	992	45.053	992	319.621	992	40.3844
993	12.1182	993	88.3055	993	83.9684	993	27.1547	993	8.68948	993	66.3915	993	46.003	993	297.422	993	42.9116
994	12.1182	994	115.153	994	96.239	994	31.0595	994	22.6476	994	69.0414	994	45.053	994	281.123	994	47.3387
995	22.7791	995	128.1	995	110.711	995	37.9643	995	36.3058	995	69.3915	995	45.053	995	264.824	995	56.3658
996	32.44	996	128.946	996	127.082	996	45.869	996	50.1639	996	67.3415	996	45.053	996	248.224	996	69.993
997	51.6009	997	130.893	997	139.354	997	60.7738	997	67.9221	997	69.2915	997	45.053	997	230.825	997	86.5202
998	73.2618	998	134.84	998	151.324	998	77.6785	998	87.6802	998	71.9415	998	45.053	998	214.226	998	103.147
999	92.2228	999	160.688	999	172.396	999	96.5833	999	112.938	999	74.3915	999	45.053	999	201.427	999	115.775
1000	115.084	1000	192.935	1000	194.368	1000	116.488	1000	134.997	1000	75.6415	1000	45.053	1000	188.328	1000	129.402
1001	143.945	1001	235.482	1001	217.638	1001	136.393	1001	152.155	1001	74.5915	1001	47.9196	1001	175.729	1001	145.029
1002	168.206	1002	250.129	1002	242.01	1002	156.298	1002	179.513	1002	71.4416	1002	47.1863	1002	161.829	1002	162.156
1003	190.167	1003	251.276	1003	267.181	1003	175.202	1003	211.771	1003	66.5915	1003	45.053	1003	147.23	1003	180.183
1004	222.027	1004	277.723	1004	299.952	1004	205.107	1004	245.329	1004	66.3416	1004	57.753	1004	138.931	1004	204.41
1005	256.588	1005	309.37	1005	333.324	1005	234.012	1005	280.687	1005	66.6916	1005	70.253	1005	130.932	1005	233.838
1006	297.849	1006	351.317	1006	368.095	1006	255.917	1006	320.745	1006	68.4416	1006	81.753	1006	123.033	1006	277.665
1007	336.11	1007	382.564	1007	404.767	1007	286.821	1007	355.604	1007	67.5916	1007	92.553	1007	114.234	1007	315.992
1008	372.171	1008	403.911	1008	443.337	1008	324.726	1008	386.062	1008	64.2414	1008	103.753	1008	104.635	1008	349.419
1009	410.032	1009	445.458	1009	480.409	1009	347.631	1009	425.62	1009	64.2414	1009	109.553	1009	100.035	1009	390.446
1010	450.393	1010	491.605	1010	518.581	1010	371.536	1010	468.078	1010	64.2414	1010	112.653	1010	95.6363	1010	431.373
1011	503.354	1011	540.052	1011	567.051	1011	420.44	1011	519.436	1011	64.2414	1011	101.553	1011	85.9372	1011	460.101
1012	559.215	1012	589.299	1012	620.023	1012	469.345	1012	576.494	1012	64.2414	1012	91.153	1012	78.338	1012	490.528
1013	619.376	1013	639.246	1013	679.294	1013	520.25	1013	641.053	1013	64.2414	1013	82.5529	1013	74.3389	1013	522.955
1014	690.037	1014	698.693	1014	747.465	1014	582.155	1014	712.511	1014	64.2414	1014	72.153	1014	71.6397	1014	546.982
1015	764.697	1015	762.14	1015	818.637	1015	647.059	1015	786.069	1015	64.2414	1015	61.1529	1015	69.8406	1015	567.509
1016	856.458	1016	881.087	1016	911.008	1016	714.964	1016	879.227	1016	64.2414	1016	58.2529	1016	66.4415	1016	581.636
1017	950.919	1017	986.134	1017	1006.98	1017	788.869	1017	975.385	1017	64.9914	1017	54.8529	1017	64.6423	1017	589.963
1018	1053.08	1018	1058.38	1018	1112.35	1018	880.774	1018	1078.14	1018	64.2414	1018	50.6529	1018	66.1431	1018	585.091
1019	1170.14	1019	1164.13	1019	1225.02	1019	959.678	1019	1185.5	1019	64.2414	1019	47.2529	1019	67.344	1019	570.518
1020	1297.6	1020	1292.97	1020	1343.09	1020	1029.58	1020	1296.36	1020	71.4414	1020	45.053	1020	67.9449	1020	550.145
1021	1413.56	1021	1388.32	1021	1449.36	1021	1148.49	1021	1406.72	1021	67.3414	1021	45.053	1021	63.4492	1021	520.072
1022	1530.82	1022	1486.07	1022	1557.54	1022	1262.39	1022	1519.68	1022	64.2414	1022	50.9377	1022	63.4492	1022	489.099
1023	1658.68	1023	1610.92	1023	1679.41	1023	1324.3	1023	1645.13	1023	64.2414	1023	53.6224	1023	70.1825	1023	457.526
1024	1774.05	1024	1716.96	1024	1792.28	1024	1404.2	1024	1756.39	1024	64.2414	1024	57.307	1024	70.0158	1024	425.454
1025	1876.51	1025	1803.21	1025	1895.75	1025	1503.11	1025	1852.75	1025	64.2414	1025	61.4917	1025	63.4492	1025	392.281
1026	1971.87	1026	1877.56	1026	1982.62	1026	1574.01	1026	1943.51	1026	64.2414	1026	64.7764	1026	63.4492	1026	364.608
1027	2063.83	1027	1950.2	1027	2064.89	1027	1639.92	1027	2031.17	1027	64.2414	1027	67.6611	1027	63.4492	1027	338.635
1028	2136.29	1028	2036.25	1028	2146.36	1028	1725.82	1028	2104.22	1028	64.2414	1028	70.5458	1028	66.6242	1028	310.262
1029	2200.25	1029	2097.8	1029	2210.03	1029	1787.73	1029	2163.18	1029	71.4232	1029	74.1304	1029	67.6992	1029	284.289
1030	2250.91	1030	2121.84	1030	2245.31	1030	1810.63	1030	2199.84	1030	80.305	1030	79.1151	1030	65.0742	1030	261.616
1031	2275.37	1031	2139.49	1031	2270.38	1031	1815.54	1031	2222.4	1031	89.2868	1031	82.7998	1031	63.4492	1031	241.044
1032	2288.63	1032	2154.24	1032	2290.85	1032	1813.44	1032	2239.16	1032	98.3687	1032	86.2845	1032	63.4492	1032	221.071
1033	2286.89	1033	2155.39	1033	2264.12	1033	1807.35	1033	2224.52	1033	120.05	1033	94.5691	1033	66.4825	1033	204.698
1034	2264.05	1034	2135.43	1034	2227.49	1034	1786.25	1034	2194.27	1034	138.932	1034	101.654	1034	67.4158	1034	189.325
1035	2192.22	1035	2065.48	1035	2166.26	1035	1730.15	1035	2127.33	1035	149.814	1035	107.838	1035	63.4492	1035	176.852
1036	2091.28	1036	1976.03	1036	2070.83	1036	1659.06	1036	2025.59	1036	168.996	1036	112.623	1036	63.4492	1036	163.979
1037	1971.34	1037	1873.58	1037	1952.51	1037	1577.96	1037	1901.05	1037	192.678	1037	116.808	1037	66.5747	1037	151.207
1038	1832.6	1038	1752.52	1038	1818.58	1038	1455.87	1038	1774.71	1038	218.46	1038	122.393	1038	64.5002	1038	150.834
1039	1687.56	1039	1627.77	1039	1678.15	1039	1326.77	1039	1641.27	1039	246.441	1039	127.977	1039	63.6257	1039	151.361
1040	1526.02	1040	1496.42	1040	1521.02	1040	1182.68	1040	1482.62	1040	282.623	1040	133.762	1040	69.2512	1040	151.088
1041	1367.38	1041	1353.26	1041	1360.69	1041	1053.58	1041	1318.78	1041	317.005	1041	139.747	1041	72.8767	1041	149.915
1042	1211.24	1042	1199.31	1042	1197.76	1042	937.488	1042	1150.24	1042	350.087	1042	146.131	1042	74.3022	1042	148.242
1043	1055.3	1043	1064.66	1043	1050.43	1043	823.393	1043	1006.6	1043	386.869	1043	155.916	1043	73.6278	1043	153.27
1044	904.864	1044	941.303	1044	910.504	1044	715.297	1044	872.155	1044	425.45	1044	166.301	1044	72.3532	1044	159.197
1045	788.625	1045	865.051	1045	794.476	1045	642.202	1045	763.813	1045	468.432	1045	173.985	1045	74.9788	1045	162.124
1046	681.586	1046	791.598	1046	685.747	1046	560.107	1046	662.272	1046	510.714	1046	182.37	1046	77.4042	1046	165.951
1047	586.147	1047	722.345	1047	586.819	1047	468.012	1047	569.23	1047	552.196	1047	191.155	1047	79.2298	1047	171.478
1048	504.208	1048	675.292	1048	504.789	1048	404.916	1048	489.088	1048	592.078	1048	201.439	1048	73.8553	1048	173.105
1049	428.669	1049	637.939	1049	429.761	1049	351.821	1049	414.646	1049	630.86	1049	211.324	1049	66.6808	1049	174.232
1050	377.43	1050	634.486	1050	374.433	1050	317.726	1050	360.904	1050	662.441	1050	219.409	1050	68.8063	1050	184.06
1051	330.391	1051	632.833	1051	326.603	1051	281.63	1051	313.662	1051	695.823	1051	231.793	1051	70.3319	1051	193.887
1052	289.852	1052	633.48	1052	290.675	1052	240.535	1052	277.421	1052	732.605	1052	251.678	1052	71.5573	1052	203.914
1053	254.813	1053	624.027	1053	254.546	1053	209.44	1053	248.879	1053	761.387	1053	271.163	1053	72.8829	1053	211.841
1054	222.374	1054	610.474	1054	218.517	1054	183.345	1054	223.837	1054	787.169	1054	289.947	1054	74.0084	1054	219.068
1055	195.234	1055	617.321	1055	200.889	1055	161.25	1055	198.095	1055	829.35	1055	309.632	1055	75.8339	1055	236.196
1056	170.995	1056	608.668	1056	181.16	1056	144.154	1056	176.453	1056	867.732	1056	332.917	1056	77.1594	1056	251.423
1057	152.456	1057	568.215	1057	155.632	1057	134.059	1057	162.711	1057	898.514	1057	364.801	1057	78.2849	1057	262.95
1058	134.417	1058	524.762	1058	136.102	1058	118.964	1058	144.369	1058	930.396	1058	401.486	1058	75.6104	1058	266.877
1059	117.078	1059	479.509	1059	120.274	1059	100.869	1059	122.428	1059	963.178	1059	440.371	1059	71.0359	1059	266.404
1060	105.739	1060	436.656	1060	104.646	1060	91.7733	1060	108.986	1060	978.059	1060	499.856	1060	73.2614	1060	266.131
1061	94.1	1061	393.503	1061	89.2162	1061	84.6781	1061	98.444	1061	987.341	1061	565.04	1061	75.6869	1061	266.459
1062	81.6609	1062	349.55	1062	75.9878	1062	80.5828	1062	95.0021	1062	985.723	1062	642.425	1062	77.3124	1062	269.686
1063	72.7218	1063	306.997	1063	65.5594	1063	75.4876	1063	84.5603	1063	958.405	1063	735.81	1063	76.538	1063	266.713
1064	66.5827	1064	265.444	1064	57.33	1064	69.3923	1064	69.2184	1064	913.387	1064	840.694	1064	73.9635	1064	259.64
1065	56.2436	1065	232.891	1065	53.2016	1065	64.2971	1065	61.7766	1065	862.369	1065	986.779	1065	73.789	1065	254.067
1066	46.7046	1066	206.938	1066	48.2732	1066	60.2018	1066	55.0347	1066	807.95	1066	1144.76	1066	73.7145	1066	248.894
1067	40.0655	1067	199.885	1067	37.3448	1067	59.1066	1067	49.4929	1067	743.632	1067	1327.75	1067	73.94	1067	243.221
1068	36.6264	1068	182.932	1068	30.4154	1068	53.0114	1068	45.5511	1068	682.314	1068	1518.83	1068	72.5656	1068	232.549
1069	35.7873	1069	157.579	1069	26.687	1069	42.9161	1069	43.0092	1069	623.696	1069	1717.32	1069	69.7911	1069	217.876
1070	31.7482	1070	128.526	1070	25.1586	1070	34.8209	1070	37.3673	1070	553.678	1070	1929.8	1070	71.6166	1070	202.003
1071	27.5092	1071	102.973	1071	23.7292	1071	28.7256	1071	31.7255	1071	484.759	1071	2144.19	1071	72.8421	1071	186.43
1072	24.8701	1072	95.1202	1072	21.4008	1072	36.6304	1072	29.3837	1072	427.541	1072	2357.37	1072	67.3676	1072	171.157
1073	20.931	1073	91.1671	1073	18.9724	1073	36.5351	1073	27.6418	1073	374.523	1073	2537.66	1073	67.0931	1073	155.884
1074	15.8919	1074	91.2142	1074	16.643	1074	31.4399	1074	26.8	1074	326.005	1074	2686.74	1074	71.3186	1074	140.812
1075	14.1529	1075	82.3612	1075	13.1146	1075	23.3446	1075	20.9581	1075	286.486	1075	2735.93	1075	75.9441	1075	122.339
1076	13.3138	1076	72.7081	1076	9.58621	1076	17.25	1076	15.9163	1076	250.368	1076	2738.51	1076	78.6696	1076	104.766
1077	14.7747	1077	67.1552	1077	7.05781	1077	19.3167	1077	15.4744	1077	219.55	1077	2605.49	1077	77.0952	1077	94.193
1078	15.0356	1078	69.6022	1078	3.92841	1078	23.3833	1078	13.1326	1078	192.432	1078	2409.28	1078	74.5207	1078	80.0202
1079	14.3965	1079	80.3492	1079	0	1079	30.45	1079	8.68948	1079	169.014	1079	2146.66	1079	70.4462	1079	62.0474
1080	13.1575	1080	74.1964	1080	1.889	1080	31.5167	1080	12.6968	1080	152.596	1080	1837.35	1080	68.8717	1080	51.3745
1081	12.1182	1081	65.1434	1081	5.578	1081	29.5833	1081	17.1041	1081	138.678	1081	1525.23	1081	67.7972	1081	41.5017
1082	12.1382	1082	60.1903	1082	14.367	1082	20.65	1082	12.2115	1082	129.959	1082	1263.92	1082	66.9227	1082	25.4288
1083	12.8582	1083	55.6373	1083	22.656	1083	20.7167	1083	12.1188	1083	124.041	1083	1028.3	1083	67.1483	1083	16.456
1084	13.9782	1084	51.2762	1084	30.044	1084	28.7833	1084	17.0261	1084	121.123	1084	822.088	1084	68.7737	1084	15.9832
1085	15.1982	1085	62.3986	1085	41.133	1085	24.85	1085	21.5334	1085	123.905	1085	670.072	1085	68.3992	1085	10.9103
1086	16.6182	1086	73.8209	1086	53.322	1086	18.9167	1086	25.5408	1086	127.487	1086	537.957	1086	67.2248	1086	4.53992
1087	19.8382	1087	62.5431	1087	65.311	1087	28.9833	1087	26.2481	1087	125.668	1087	447.242	1087	63.4492	1087	4.53992
1088	23.8582	1088	55.5653	1088	82.5	1088	37.05	1088	28.7554	1088	130.25	1088	370.327	1088	63.4492	1088	4.53992
1089	28.7782	1089	53.4877	1089	105.989	1089	43.1166	1089	33.4627	1089	142.732	1089	310.211	1089	63.4492	1089	4.53992
1090	33.9982	1090	64.41	1090	143.178	1090	39.1833	1090	32.77	1090	159.214	1090	269.396	1090	68.4992	1090	7.13995
1091	39.2182	1091	76.4322	1091	185.767	1091	34.25	1091	31.6774	1091	177.596	1091	234.381	1091	73.3491	1091	10.14
1092	44.4382	1092	70.2545	1092	242.056	1092	41.3167	1092	40.7847	1092	203.077	1092	207.165	1092	66.1991	1092	4.53992
1093	48.8582	1093	73.6766	1093	295.744	1093	46.3833	1093	46.392	1093	232.959	1093	184.55	1093	63.4492	1093	4.53992
1094	52.0782	1094	88.599	1094	346.533	1094	48.45	1094	48.2993	1094	268.741	1094	167.135	1094	66.4158	1094	4.53992
1095	53.3982	1095	107.721	1095	366.622	1095	62.5166	1095	50.6067	1095	302.723	1095	151.419	1095	71.6825	1095	6.53992
1096	55.2182	1096	126.743	1096	371.611	1096	76.5833	1096	53.014	1096	334.805	1096	136.004	1096	76.6492	1096	9.63995
1097	62.7382	1097	135.066	1097	326.2	1097	70.65	1097	58.2213	1097	358.686	1097	118.589	1097	73.9159	1097	6.63995
1098	67.3582	1098	135.988	1098	277.189	1098	65.7166	1098	62.4286	1098	374.068	1098	107.073	1098	69.6826	1098	4.53992
1099	68.2782	1099	127.81	1099	224.078	1099	62.7833	1099	65.436	1099	379.05	1099	102.658	1099	63.4492	1099	4.53992
1100	71.2982	1100	128.033	1100	188.267	1100	61.85	1100	65.0433	1100	370.532	1100	95.0427	1100	63.4492	1100	4.88995
1101	74.6183	1101	130.155	1101	159.456	1101	62.9166	1101	64.9506	1101	356.914	1101	88.1274	1101	63.4492	1101	5.73993
1102	78.3382	1102	131.577	1102	148.544	1102	61.9833	1102	69.7579	1102	330.596	1102	88.8121	1102	64.3492	1102	5.5899
1103	79.2583	1103	125.199	1103	137.633	1103	62.05	1103	71.6653	1103	295.477	1103	87.9968	1103	63.4492	1103	4.53992
1104	77.2783	1104	110.622	1104	126.722	1104	63.1166	1104	69.9726	1104	250.459	1104	85.7815	1104	63.4492	1104	4.53992
1105	75.4983	1105	94.944	1105	123.211	1105	61.1833	1105	72.3799	1105	216.341	1105	80.6661	1105	64.74	1105	4.53992
1106	74.4183	1106	81.0663	1106	120.6	1106	61.25	1106	74.7872	1106	185.723	1106	75.3508	1106	66.431	1106	5.75659
1107	76.5383	1107	78.1883	1107	112.389	1107	73.3166	1107	71.6946	1107	160.804	1107	73.4355	1107	65.8219	1107	10.2733
1108	75.8583	1108	75.2108	1108	107.978	1108	78.3833	1108	67.4019	1108	138.786	1108	69.3202	1108	66.4128	1108	12.1899
1109	71.8783	1109	71.3329	1109	107.967	1109	75.45	1109	61.9092	1109	119.468	1109	63.2049	1109	69.3037	1109	11.3066
1110	65.5983	1110	61.7552	1110	103.956	1110	66.5166	1110	63.2165	1110	105.15	1110	58.1895	1110	67.6946	1110	7.42322
1111	59.6183	1111	51.2762	1111	99.644	1111	57.5833	1111	64.7239	1111	92.5318	1111	53.1742	1111	65.8856	1111	4.53992
1112	60.3383	1112	51.2762	1112	100.733	1112	58.65	1112	57.8312	1112	86.9136	1112	48.0589	1112	67.8765	1112	9.03992
1113	57.8583	1113	54.3964	1113	97.222	1113	55.7166	1113	52.1385	1113	80.4954	1113	47.0436	1113	68.3674	1113	9.13995
1114	52.5783	1114	64.6163	1114	89.011	1114	50.7833	1114	47.2458	1114	74.1772	1114	49.9282	1114	67.5584	1114	4.53992
1115	49.1983	1115	71.3363	1115	83.7	1115	43.85	1115	42.8531	1115	68.459	1115	52.2129	1115	63.4492	1115	6.53992
1116	45.1183	1116	72.2565	1116	78.789	1116	37.9166	1116	38.3605	1116	64.2414	1116	53.8976	1116	63.4492	1116	8.03986
1117	37.3383	1117	51.2762	1117	73.278	1117	34.9833	1117	32.3678	1117	67.4643	1117	53.6823	1117	74.0597	1117	4.53992
1118	31.7583	1118	51.2762	1118	68.067	1118	32.05	1118	24.6751	1118	68.0871	1118	50.767	1118	75.1702	1118	4.53992
1119	29.1783	1119	51.2762	1119	62.956	1119	27.1166	1119	16.0825	1119	66.1098	1119	45.053	1119	68.0807	1119	6.76489
1120	20.4983	1120	51.2762	1120	57.844	1120	22.1833	1120	8.68948	1120	70.0327	1120	48.428	1120	69.6913	1120	6.88995
1121	12.1182	1121	51.2762	1121	52.033	1121	17.25	1121	8.68948	1121	74.3554	1121	53.103	1121	71.9019	1121	6.51495
1122	12.1182	1122	51.2762	1122	44.722	1122	17.25	1122	8.68948	1122	77.6783	1122	57.478	1122	72.8124	1122	4.53992
1123	12.1182	1123	51.2762	1123	40.011	1123	18.5833	1123	8.68948	1123	81.5011	1123	57.253	1123	73.3229	1123	4.53992
1124	12.1182	1124	51.2762	1124	36.9	1124	24.9167	1124	8.68948	1124	85.7238	1124	53.428	1124	74.0335	1124	4.53992
1125	12.1182	1125	51.2762	1125	32.489	1125	17.25	1125	8.68948	1125	87.7467	1125	55.0029	1125	70.044	1125	7.37329
1126	12.1182	1126	51.2762	1126	28.178	1126	17.25	1126	8.68948	1126	92.3695	1126	57.2779	1126	67.1545	1126	8.60663
1127	12.1182	1127	52.2211	1127	24.767	1127	20.25	1127	8.68948	1127	104.492	1127	60.4529	1127	67.465	1127	4.53992
1128	12.1182	1128	58.6659	1128	22.056	1128	17.25	1128	8.68948	1128	116.715	1128	61.4279	1128	66.6756	1128	4.53992
1129	12.1182	1129	69.1105	1129	19.544	1129	17.25	1129	8.68948	1129	129.338	1129	61.6029	1129	65.0861	1129	6.18994
1130	12.1182	1130	71.4554	1130	19.133	1130	17.25	1130	8.68948	1130	144.661	1130	62.9779	1130	65.2966	1130	4.53992
1131	12.1182	1131	68.9	1131	16.322	1131	17.25	1131	8.68948	1131	161.083	1131	64.6529	1131	66.8072	1131	4.53992
1132	12.1182	1132	56.8449	1132	10.611	1132	17.25	1132	8.68948	1132	179.306	1132	65.7278	1132	70.8178	1132	6.55237
1133	12.1182	1133	57.7897	1133	9	1133	17.25	1133	8.68948	1133	203.629	1133	65.1028	1133	69.9283	1133	7.56488
1134	12.1182	1134	65.0345	1134	10.189	1134	17.25	1134	8.68948	1134	231.452	1134	63.5778	1134	66.9388	1134	7.47736
1135	12.1182	1135	73.1793	1135	3.978	1135	17.25	1135	8.68948	1135	260.075	1135	61.4528	1135	63.4492	1135	6.08984
1136	12.1182	1136	84.724	1136	2.067	1136	17.25	1136	8.68948	1136	286.998	1136	59.2278	1136	63.4492	1136	5.70227
1137	12.1182	1137	101.469	1137	6.856	1137	17.25	1137	8.68948	1137	311.72	1137	57.2028	1137	64.1492	1137	6.91479
1138	12.1182	1138	114.614	1138	5.144	1138	17.25	1138	8.68948	1138	341.243	1138	51.7778	1138	63.4492	1138	6.02722
1139	12.8182	1139	126.058	1139	1.633	1139	17.25	1139	8.68948	1139	372.266	1139	45.053	1139	63.4492	1139	4.53992
1140	12.1182	1140	132.203	1140	2.222	1140	17.4674	1140	9.35614	1140	399.589	1140	45.053	1140	63.4492	1140	6.60657
1141	12.1182	1141	140.748	1141	2.011	1141	20.6848	1141	9.72281	1141	424.512	1141	45.053	1141	63.4492	1141	6.87323
1142	12.1182	1142	151.893	1142	0	1142	27.9022	1142	9.68947	1142	446.034	1142	45.053	1142	67.3158	1142	4.53992
1143	12.1182	1143	155.237	1143	1.36929	1143	32.1196	1143	11.7561	1143	469.457	1143	45.053	1143	65.3825	1143	4.53992
1144	12.1182	1144	155.582	1144	3.71458	1144	34.337	1144	14.0228	1144	492.08	1144	45.053	1144	63.4492	1144	4.53992
1145	14.3244	1145	149.827	1145	8.06087	1145	24.5543	1145	13.1895	1145	508.103	1145	45.053	1145	69.0659	1145	4.53992
1146	16.6307	1146	145.572	1146	10.3062	1146	21.7717	1146	12.0561	1146	518.826	1146	45.053	1146	71.1826	1146	4.53992
1147	18.9369	1147	142.517	1147	10.7515	1147	24.9891	1147	10.3228	1147	524.948	1147	51.0836	1147	69.2993	1147	4.53992
1148	18.1431	1148	130.761	1148	12.4967	1148	28.2065	1148	12.6895	1148	520.271	1148	48.8142	1148	68.5159	1148	4.53992
1149	18.5494	1149	115.606	1149	15.242	1149	30.4239	1149	14.7561	1149	512.294	1149	46.3448	1149	69.3326	1149	4.53992
1150	24.0556	1150	91.9508	1150	20.7873	1150	28.6413	1150	14.1228	1150	498.317	1150	48.1754	1150	72.6493	1150	12.9399
1151	24.4619	1151	87.2955	1151	24.7326	1151	32.8587	1151	13.5895	1151	472.44	1151	51.6061	1151	74.066	1151	12.0399
1152	21.1681	1152	94.7404	1152	27.1779	1152	41.0761	1152	13.5561	1152	439.562	1152	56.5367	1152	73.9827	1152	4.53992
1153	24.1744	1153	94.6852	1153	27.0232	1153	46.2935	1153	17.5228	1153	409.485	1153	54.8672	1153	74.4994	1153	4.53992
1154	24.8806	1154	83.63	1154	25.4685	1154	46.5109	1154	19.9895	1154	380.508	1154	55.5979	1154	72.4161	1154	4.53992
1155	20.4869	1155	51.2762	1155	21.0138	1155	33.7283	1155	19.0561	1155	352.531	1155	60.0285	1155	64.4328	1155	16.3575
1156	19.8931	1156	51.2762	1156	19.5591	1156	33.9457	1156	15.6228	1156	328.254	1156	59.4591	1156	63.4492	1156	19.9752
1157	20.7993	1157	51.2762	1157	19.5044	1157	40.1631	1157	11.5895	1157	305.176	1157	56.8897	1157	63.4492	1157	20.5928
1158	21.3056	1158	51.2762	1158	22.0496	1158	38.3805	1158	12.0561	1158	278.899	1158	59.5203	1158	67.8159	1158	33.9104
1159	18.4118	1159	51.2762	1159	22.3949	1159	35.5978	1159	11.1228	1159	254.822	1159	62.0509	1159	68.2825	1159	43.6281
1160	12.1182	1160	51.2762	1160	19.4402	1160	32.8152	1160	8.68948	1160	233.545	1160	64.6815	1160	63.4492	1160	48.8456
1161	12.1182	1161	51.2762	1161	18.2865	1161	25.0326	1161	8.68948	1161	215.068	1161	67.2121	1161	63.4492	1161	53.0633
1162	12.1182	1162	51.2762	1162	16.8318	1162	17.25	1162	8.68948	1162	197.19	1162	70.0428	1162	65.0491	1162	58.0809
1163	12.1182	1163	51.2762	1163	12.7771	1163	19.75	1163	8.68948	1163	179.413	1163	75.1733	1163	65.1491	1163	70.5985
1164	12.1182	1164	51.2762	1164	10.2224	1164	17.25	1164	8.68948	1164	166.136	1164	79.204	1164	65.8491	1164	77.6162
1165	12.1182	1165	51.2762	1165	9.26768	1165	17.25	1165	8.68948	1165	157.259	1165	82.1346	1165	67.7492	1165	79.5338
1166	12.1182	1166	51.2762	1166	5.91297	1166	19.5833	1166	8.68948	1166	148.582	1166	95.8652	1166	71.4492	1166	89.3514
1167	12.1182	1167	51.2762	1167	2.65826	1167	20.9167	1167	8.68948	1167	137.704	1167	109.696	1167	74.2492	1167	97.769
1168	12.1182	1168	51.2762	1168	1.20355	1168	17.25	1168	8.68948	1168	121.027	1168	118.626	1168	72.7492	1168	99.6867
1169	12.1182	1169	51.2762	1169	3.07984	1169	17.25	1169	8.68948	1169	108.45	1169	134.757	1169	68.8491	1169	106.104
1170	12.1182	1170	57.5262	1170	6.45713	1170	17.25	1170	8.68948	1170	97.8728	1170	155.388	1170	63.4492	1170	115.222
1171	12.1182	1171	68.5763	1171	4.83342	1171	17.25	1171	8.68948	1171	85.4956	1171	168.718	1171	67.5385	1171	117.84
1172	12.1182	1172	68.7262	1172	7.09371	1172	17.25	1172	8.68948	1172	74.1184	1172	184.749	1172	69.6279	1172	120.857
1173	12.1182	1173	51.2762	1173	15.753	1173	21.75	1173	8.68948	1173	64.2414	1173	205.179	1173	68.4173	1173	124.475
1174	12.1182	1174	51.2762	1174	24.6123	1174	17.25	1174	8.68948	1174	64.2414	1174	224.01	1174	70.1066	1174	125.592
1175	13.0682	1175	53.6764	1175	33.8726	1175	17.25	1175	8.68948	1175	64.2414	1175	243.141	1175	72.796	1175	126.21
1176	12.1182	1176	51.2762	1176	46.5319	1176	28	1176	8.68948	1176	64.2414	1176	269.571	1176	75.1854	1176	128.628
1177	12.1182	1177	51.2762	1177	55.4922	1177	29.75	1177	8.68948	1177	64.2414	1177	291.202	1177	72.7748	1177	124.945
1178	12.1182	1178	51.2762	1178	60.5515	1178	23.5	1178	8.68948	1178	64.2414	1178	308.332	1178	64.9642	1178	115.163
1179	12.1182	1179	51.2762	1179	62.4117	1179	17.25	1179	8.68948	1179	67.1081	1179	320.263	1179	68.5535	1179	109.18
1180	12.1182	1180	53.2762	1180	61.071	1180	17.25	1180	8.68948	1180	69.2747	1180	327.494	1180	72.843	1180	106.098
1181	12.7682	1181	60.0761	1181	50.6303	1181	19	1181	8.68948	1181	64.2414	1181	321.924	1181	74.6323	1181	109.916
1182	12.1182	1182	51.2762	1182	41.0906	1182	19.75	1182	8.68948	1182	64.2414	1182	307.055	1182	74.9217	1182	104.633
1183	12.1182	1183	51.2762	1183	31.9499	1183	20.5	1183	9.08948	1183	66.3272	1183	287.086	1183	74.3111	1183	93.951
1184	12.1182	1184	55.5265	1184	23.2102	1184	17.25	1184	8.68948	1184	68.9129	1184	251.516	1184	78.7004	1184	95.5687
1185	12.1182	1185	57.3766	1185	16.0695	1185	17.25	1185	8.68948	1185	70.1986	1185	214.047	1185	79.7899	1185	92.8863
1186	12.1182	1186	55.6266	1186	11.9298	1186	17.25	1186	8.68948	1186	69.4843	1186	173.677	1186	75.8792	1186	83.504
1187	12.1182	1187	51.2762	1187	10.9891	1187	23.25	1187	8.68948	1187	69.57	1187	137.008	1187	77.5686	1187	81.1216
1188	12.1182	1188	51.2762	1188	10.3484	1188	29.25	1188	9.73947	1188	68.9557	1188	104.139	1188	80.258	1188	79.5392
1189	12.1182	1189	51.2762	1189	7.40865	1189	25.25	1189	8.68948	1189	64.2414	1189	85.8692	1189	78.1473	1189	68.1569
1190	12.1182	1190	56.8595	1190	7.56794	1190	21.25	1190	9.22282	1190	66.6414	1190	71.3998	1190	77.2368	1190	62.4745
1191	13.5682	1191	71.443	1191	10.3282	1191	17.25	1191	11.9562	1191	74.4414	1191	60.3304	1191	77.2261	1191	62.3921
1192	12.1182	1192	62.4261	1192	6.48752	1192	17.25	1192	8.68948	1192	73.8414	1192	55.661	1192	81.9155	1192	58.1097
1193	12.1182	1193	54.6095	1193	3.24781	1193	17.4167	1193	8.68948	1193	70.6414	1193	51.4916	1193	85.3049	1193	52.3273
1194	14.1682	1194	55.4928	1194	2.4071	1194	23.5833	1194	8.68948	1194	64.2414	1194	47.0222	1194	84.0942	1194	43.545
1195	12.1182	1195	51.2762	1195	3.51639	1195	26.75	1195	8.68948	1195	66.6014	1195	45.053	1195	85.8836	1195	37.7626
1196	12.1182	1196	51.2762	1196	6.12568	1196	27.9167	1196	8.68948	1196	73.1614	1196	45.053	1196	89.373	1196	33.1802
1197	12.1182	1197	51.2762	1197	7.63497	1197	19.0833	1197	8.68948	1197	72.5215	1197	46.778	1197	96.7624	1197	24.6979
1198	12.1182	1198	51.2762	1198	7.84426	1198	19.25	1198	8.68948	1198	69.8815	1198	47.103	1198	97.8517	1198	20.6155
1199	13.6682	1199	51.2762	1199	6.15355	1199	28.4167	1199	8.68948	1199	64.2414	1199	45.828	1199	91.4412	1199	21.5331
1200	15.5182	1200	51.2762	1200	6.16284	1200	25.5833	1200	10.0562	1200	65.4039	1200	47.953	1200	97.0305	1200	23.4507
1201	15.7682	1201	55.8563	1201	6.37213	1201	20.75	1201	11.4228	1201	67.7664	1201	50.078	1201	103.02	1201	24.1683
1202	12.1182	1202	68.6366	1202	5.08142	1202	22.9167	1202	8.68948	1202	70.4289	1202	48.803	1202	103.309	1202	20.086
1203	12.1182	1203	71.2167	1203	3.09071	1203	21.0833	1203	8.68948	1203	72.4914	1203	47.028	1203	106.399	1203	13.6036
1204	12.1182	1204	67.1967	1204	0	1204	17.25	1204	8.68948	1204	73.4539	1204	45.053	1204	111.288	1204	5.62122
1205	12.6182	1205	51.2762	1205	0	1205	19.3879	1205	10.2587	1205	72.1164	1205	45.053	1205	112.377	1205	4.53992
1206	12.1182	1206	51.2762	1206	1.95684	1206	21.5259	1206	11.5279	1206	69.1789	1206	45.7559	1206	114.967	1206	4.53992
1207	12.1182	1207	54.4764	1207	6.01369	1207	24.6638	1207	12.1972	1207	64.2414	1207	48.0589	1207	119.256	1207	4.53992
1208	12.5182	1208	64.2765	1208	5.67053	1208	25.8017	1208	11.9664	1208	64.2414	1208	50.0619	1208	124.846	1208	4.53992
1209	13.2182	1209	74.2765	1209	4.92738	1209	25.9397	1209	11.3356	1209	71.3414	1209	52.4648	1209	129.735	1209	10.0399
1210	12.1182	1210	76.0765	1210	7.48422	1210	27.0776	1210	12.8049	1210	65.0414	1210	56.7678	1210	128.724	1210	4.53992
1211	12.6582	1211	80.5765	1211	6.24107	1211	26.2155	1211	13.2741	1211	64.2414	1211	56.3708	1211	135.814	1211	4.53992
1212	14.6982	1212	87.1766	1212	1.39791	1212	25.3534	1212	12.6433	1212	67.9081	1212	52.4737	1212	148.703	1212	7.66492
1213	16.3382	1213	79.1766	1213	2.75475	1213	26.4914	1213	12.4125	1213	65.0747	1213	52.4767	1213	150.893	1213	12.6899
1214	16.2782	1214	75.7767	1214	5.6116	1214	27.6293	1214	12.2818	1214	64.2414	1214	54.5797	1214	151.682	1214	13.1149
1215	12.1182	1215	82.1766	1215	10.5684	1215	29.7673	1215	11.451	1215	67.7747	1215	59.4826	1215	150.771	1215	4.53992
1216	12.1182	1216	83.9767	1216	10.8253	1216	33.9052	1216	9.92023	1216	71.1081	1216	59.9856	1216	152.861	1216	4.53992
1217	12.9182	1217	82.6769	1217	9.78213	1217	38.0431	1217	8.68948	1217	73.0415	1217	58.7885	1217	156.55	1217	14.2399
1218	14.7182	1218	70.4769	1218	7.23898	1218	32.181	1218	10.1295	1218	69.6748	1218	59.2915	1218	162.539	1218	7.03992
1219	14.5182	1219	62.1769	1219	7.49582	1219	28.319	1219	11.4695	1219	66.9082	1219	59.4945	1219	167.829	1219	4.53992
1220	12.1182	1220	57.077	1220	10.2527	1220	27.4569	1220	12.2095	1220	64.2414	1220	58.9974	1220	172.418	1220	4.53992
1221	13.2848	1221	51.2762	1221	10.5095	1221	28.5948	1221	10.5495	1221	64.2414	1221	62.8004	1221	174.208	1221	4.53992
1222	13.6515	1222	51.2762	1222	10.1664	1222	27.7328	1222	8.68948	1222	65.4914	1222	64.5033	1222	177.197	1222	10.1649
1223	12.1182	1223	60.0761	1223	10.2232	1223	22.8707	1223	8.68948	1223	65.5414	1223	60.5063	1223	182.686	1223	16.0899
1224	12.1182	1224	56.8761	1224	10.18	1224	23.0086	1224	8.72082	1224	64.6914	1224	58.7092	1224	184.776	1224	11.9149
1225	12.4932	1225	51.2762	1225	10.1379	1225	24.1466	1225	9.05217	1225	64.2414	1225	58.7122	1225	184.665	1225	4.53992
1226	14.7682	1226	63.6127	1226	9.58473	1226	26.2845	1226	12.1835	1226	68.3414	1226	61.7152	1226	178.354	1226	4.53992
1227	14.3432	1227	68.6491	1227	10.6326	1227	28.4224	1227	14.6149	1227	68.1414	1227	65.0181	1227	181.344	1227	4.53992
1228	12.1182	1228	67.2853	1228	12.9804	1228	29.5604	1228	16.2462	1228	64.2414	1228	68.2211	1228	193.333	1228	4.53992
1229	12.1182	1229	66.9218	1229	11.4283	1229	24.6983	1229	14.4775	1229	64.2414	1229	70.5241	1229	191.923	1229	4.53992
1230	12.1182	1230	67.5582	1230	10.2751	1230	21.8362	1230	12.5089	1230	64.2414	1230	72.727	1230	192.012	1230	4.53992
1231	12.1182	1231	71.0946	1231	10.723	1231	23.9742	1231	11.2402	1231	64.2414	1231	75.63	1231	198.801	1231	4.53992
1232	12.1182	1232	77.5309	1232	12.1708	1232	21.1121	1232	15.1715	1232	64.2414	1232	74.0329	1232	207.591	1232	4.53992
1233	12.6325	1233	83.6674	1233	13.6186	1233	17.25	1233	20.1029	1233	64.2414	1233	70.9359	1233	218.18	1233	5.93994
1234	15.7467	1234	79.4037	1234	12.5665	1234	19.75	1234	18.3342	1234	64.2414	1234	73.3388	1234	235.269	1234	4.53992
1235	16.461	1235	80.9401	1235	9.51333	1235	22.25	1235	17.4656	1235	64.2414	1235	75.5418	1235	256.159	1235	4.53992
1236	15.3753	1236	87.8763	1236	3.96118	1236	24.75	1236	17.6969	1236	71.6914	1236	77.7447	1236	280.648	1236	4.53992
1237	16.5896	1237	96.2128	1237	2.10902	1237	17.25	1237	16.6283	1237	69.9414	1237	73.6477	1237	309.438	1237	4.53992
1238	16.2039	1238	102.549	1238	2.18886	1238	17.25	1238	16.9596	1238	67.2914	1238	72.1507	1238	335.327	1238	4.53992
1239	12.1182	1239	104.886	1239	2.96871	1239	21.75	1239	19.191	1239	64.2414	1239	77.1537	1239	355.916	1239	4.53992
1240	12.1182	1240	103.322	1240	3.44855	1240	17.25	1240	20.8223	1240	64.2414	1240	79.4566	1240	382.406	1240	4.53992
1241	13.8358	1241	101.158	1241	4.3284	1241	17.25	1241	22.3536	1241	64.2414	1241	80.8596	1241	408.995	1241	4.53992
1242	16.7535	1242	105.195	1242	7.80824	1242	25.1875	1242	25.885	1242	64.2414	1242	81.8625	1242	426.685	1242	4.53992
1243	17.1711	1243	117.631	1243	8.08809	1243	29.125	1243	30.4163	1243	64.2414	1243	82.4655	1243	439.874	1243	4.53992
1244	15.9887	1244	136.967	1244	5.96793	1244	29.0625	1244	36.2477	1244	64.2414	1244	82.8684	1244	449.063	1244	4.53992
1245	14.7064	1245	119.204	1245	5.84778	1245	26	1245	39.879	1245	69.4748	1245	88.7714	1245	435.653	1245	4.53992
1246	13.724	1246	109.04	1246	6.02762	1246	24.9375	1246	43.0104	1246	70.5081	1246	91.3744	1246	418.742	1246	4.53992
1247	12.9417	1247	112.476	1247	7.50746	1247	27.875	1247	45.3417	1247	64.2414	1247	88.0773	1247	397.331	1247	4.53992
1248	14.4593	1248	125.313	1248	8.58831	1248	23.8125	1248	51.673	1248	64.2414	1248	90.6803	1248	369.121	1248	4.53992
1249	16.077	1249	139.449	1249	9.86815	1249	19.75	1249	58.1044	1249	64.2414	1249	93.4832	1249	337.71	1249	24.125
1250	14.7946	1250	147.886	1250	11.548	1250	22.6875	1250	58.3357	1250	64.2414	1250	90.6862	1250	301.2	1250	49.1102
1251	13.8123	1251	145.222	1251	13.8278	1251	24.625	1251	63.6671	1251	64.2414	1251	90.2892	1251	270.289	1251	73.7954
1252	12.6299	1252	136.758	1252	15.9077	1252	25.5625	1252	71.9984	1252	64.2414	1252	91.2921	1252	242.978	1252	97.6805
1253	12.9476	1253	144.895	1253	16.2875	1253	20.5	1253	79.3297	1253	64.2414	1253	94.8951	1253	214.268	1253	112.466
1254	14.1652	1254	143.331	1254	15.8674	1254	20.4375	1254	84.0611	1254	70.0314	1254	96.9981	1254	188.757	1254	131.951
1255	16.2829	1255	129.268	1255	15.5472	1255	24.375	1255	85.2924	1255	79.7213	1255	97.901	1255	167.146	1255	158.136
1256	15.6005	1256	123.604	1256	16.4271	1256	20.3125	1256	91.7237	1256	87.0113	1256	101.104	1256	155.236	1256	188.921
1257	14.2182	1257	120.04	1257	18.4069	1257	17.25	1257	98.0551	1257	92.9013	1257	103.207	1257	143.525	1257	220.506
1258	12.6358	1258	117.877	1258	23.8867	1258	20.25	1258	101.686	1258	96.5913	1258	101.41	1258	127.815	1258	252.691
1259	13.4535	1259	122.113	1259	22.5666	1259	21.25	1259	105.718	1259	103.281	1259	101.213	1259	117.404	1259	283.577
1260	14.7711	1260	128.149	1260	19.5464	1260	23.25	1260	109.549	1260	110.371	1260	102.116	1260	109.793	1260	313.462
1261	15.0887	1261	121.786	1261	22.5263	1261	28.25	1261	109.68	1261	111.361	1261	104.519	1261	106.383	1261	341.847
1262	14.7064	1262	113.822	1262	21.9061	1262	27.25	1262	109.212	1262	110.251	1262	102.622	1262	103.172	1262	377.932
1263	14.424	1263	104.259	1263	18.286	1263	20.25	1263	108.143	1263	107.141	1263	96.8247	1263	100.161	1263	420.617
1264	15.1417	1264	110.495	1264	17.4658	1264	18.25	1264	111.874	1264	108.131	1264	105.028	1264	93.6508	1264	467.802
1265	15.0593	1265	112.931	1265	18.6457	1265	17.25	1265	113.106	1265	107.021	1265	109.031	1265	89.4403	1265	511.587
1266	13.077	1266	106.568	1266	23.2255	1266	21.1389	1266	108.537	1266	101.711	1266	104.734	1266	88.5296	1266	548.473
1267	16.0946	1267	100.004	1267	23.1054	1267	22.0278	1267	106.269	1267	98.5011	1267	105.136	1267	85.419	1267	599.358
1268	19.4123	1268	91.9406	1268	20.9852	1268	23.9167	1268	102.4	1268	94.791	1268	106.24	1268	81.0084	1268	654.343
1269	16.5299	1269	79.2767	1269	17.165	1269	28.8056	1269	90.9312	1269	87.1811	1269	104.842	1269	74.1977	1269	709.328
1270	15.5476	1270	83.0133	1270	16.5459	1270	27.6944	1270	85.9625	1270	81.571	1270	104.745	1270	74.5871	1270	784.713
1271	15.9652	1271	95.1495	1271	17.5257	1271	22.5833	1271	84.7939	1271	76.861	1271	105.148	1271	78.7765	1271	868.898
1272	14.3829	1272	88.6859	1272	15.3056	1272	23.4722	1272	77.8252	1272	67.851	1272	103.851	1272	79.4659	1272	892.884
1273	13.3005	1273	80.1224	1273	13.1854	1273	21.3611	1273	69.3566	1273	64.2414	1273	102.854	1273	78.0552	1273	930.569
1274	12.1182	1274	68.9586	1274	11.5653	1274	17.25	1274	58.8879	1274	66.7915	1274	102.357	1274	74.8447	1274	983.454
1275	12.711	1275	64.8951	1275	9.94511	1275	20.1447	1275	52.4192	1275	69.3415	1275	102.96	1275	77.3341	1275	1031.94
1276	13.9039	1276	64.6315	1276	8.72495	1276	22.0395	1276	48.0506	1276	69.2915	1276	104.263	1276	78.5234	1276	1079.22
1277	16.2967	1277	71.1679	1277	8.1048	1277	21.9342	1277	47.4819	1277	64.2414	1277	107.766	1277	75.9128	1277	1124.21
1278	15.0896	1278	72.4042	1278	5.78464	1278	22.8289	1278	40.4133	1278	64.2414	1278	108.169	1278	73.8022	1278	1161.09
1279	13.0825	1279	69.1405	1279	2.96448	1279	24.7237	1279	32.6446	1279	70.2414	1279	106.972	1279	72.9915	1279	1194.38
1280	13.1753	1280	51.2762	1280	1.84433	1280	26.6184	1280	30.976	1280	64.2414	1280	103.475	1280	79.7809	1280	1224.57
1281	13.3682	1281	51.2762	1281	5.89517	1281	24.5132	1281	28.0073	1281	67.3371	1281	101.178	1281	75.0703	1281	1260.25
1282	14.161	1282	57.7264	1282	11.845	1282	19.4079	1282	23.7386	1282	73.9328	1282	99.6809	1282	64.0597	1282	1300.13
1283	14.8539	1283	51.2762	1283	10.6959	1283	19.3026	1283	20.07	1283	78.8284	1283	97.8839	1283	63.4492	1283	1349.22
1284	16.2467	1284	51.2762	1284	9.94571	1284	19.1974	1284	16.9013	1284	84.7241	1284	96.9869	1284	65.2658	1284	1404.31
1285	17.9396	1285	57.5094	1285	9.39655	1285	20.0921	1285	14.8327	1285	92.0197	1285	97.3898	1285	69.3825	1285	1466.39
1286	16.0325	1286	55.3426	1286	8.0464	1286	20.9869	1286	14.564	1286	106.015	1286	96.1928	1286	72.2991	1286	1548.88
1287	14.0253	1287	51.2762	1287	7.49724	1287	20.8816	1287	14.6953	1287	117.211	1287	93.4957	1287	72.5158	1287	1629.96
1288	12.1182	1288	51.2762	1288	8.44708	1288	22.7763	1288	14.4267	1288	121.207	1288	88.2987	1288	67.9324	1288	1703.85
1289	12.1182	1289	51.2762	1289	7.99793	1289	22.6711	1289	11.758	1289	129.002	1289	81.0016	1289	63.4492	1289	1762.43
1290	13.4182	1290	51.2762	1290	6.84777	1290	21.5658	1290	8.68948	1290	138.198	1290	74.0046	1290	63.4492	1290	1806.72
1291	12.1182	1291	51.2762	1291	6.19862	1291	23.4605	1291	8.68948	1291	148.894	1291	72.0076	1291	69.2492	1291	1811.6
1292	12.1182	1292	51.2762	1292	5.34846	1292	21.3553	1292	8.68948	1292	160.089	1292	69.5105	1292	71.0492	1292	1788.39
1293	12.1182	1293	51.2762	1293	4.39931	1293	17.25	1293	8.68948	1293	171.985	1293	66.9135	1293	70.2493	1293	1746.27
1294	12.1182	1294	55.3763	1294	1.04915	1294	17.25	1294	13.9645	1294	182.681	1294	62.0164	1294	65.6493	1294	1677.26
1295	12.1182	1295	55.3766	1295	0	1295	17.25	1295	15.0395	1295	194.276	1295	57.6194	1295	63.4492	1295	1587.44
1296	12.2182	1296	51.2762	1296	1.45607	1296	17.25	1296	12.0145	1296	206.972	1296	54.1224	1296	63.4492	1296	1476.13
1297	12.1182	1297	51.2762	1297	2.41314	1297	17.25	1297	11.4895	1297	225.768	1297	51.1253	1297	65.7492	1297	1342.41
1298	12.1182	1298	51.2762	1298	2.36921	1298	17.25	1298	10.7645	1298	243.963	1298	49.7283	1298	66.1491	1298	1205.7
1299	12.1182	1299	51.2762	1299	1.02628	1299	19.25	1299	9.93953	1299	260.059	1299	49.8313	1299	63.4492	1299	1065.48
1300	12.1182	1300	51.2762	1300	1.48236	1300	20.25	1300	8.91454	1300	274.455	1300	49.1342	1300	64.8292	1300	940.668
1301	12.1182	1301	54.7262	1301	1.83943	1301	20.25	1301	8.68948	1301	289.55	1301	48.5372	1301	68.1092	1301	822.853
1302	12.1182	1302	51.2762	1302	0.7955	1302	22.25	1302	8.68948	1302	308.046	1302	49.7401	1302	72.7892	1302	715.938
1303	12.1182	1303	51.2762	1303	0.95257	1303	21.25	1303	8.68948	1303	326.242	1303	50.9431	1303	71.6692	1303	619.624
1304	12.1182	1304	51.2762	1304	1.29364	1304	18.25	1304	11.1895	1304	346.237	1304	51.0461	1304	68.4492	1304	528.909
1305	12.1182	1305	57.8763	1305	1.83471	1305	17.25	1305	8.68948	1305	375.433	1305	46.249	1305	69.3292	1305	443.694
1306	12.1182	1306	51.2762	1306	2.77678	1306	17.25	1306	8.68948	1306	399.929	1306	45.053	1306	69.5093	1306	371.579
1307	13.2182	1307	51.2762	1307	4.01786	1307	19.25	1307	8.68948	1307	420.924	1307	47.003	1307	68.6893	1307	308.964
1308	12.9182	1308	51.2762	1308	0.55893	1308	18.25	1308	8.68948	1308	450.82	1308	45.053	1308	65.0693	1308	257.349
1309	12.6182	1309	51.2762	1309	0	1309	18.25	1309	8.68948	1309	484.716	1309	45.053	1309	63.4492	1309	206.634
1310	12.1182	1310	51.2762	1310	3.20891	1310	19.25	1310	8.68948	1310	523.711	1310	45.053	1310	64.1992	1310	157.019
1311	15.4515	1311	63.3429	1311	5.11782	1311	19.25	1311	9.48422	1311	562.907	1311	45.053	1311	65.3492	1311	131.205
1312	17.4848	1312	66.8094	1312	5.22773	1312	21.25	1312	9.87895	1312	605.003	1312	45.053	1312	66.0992	1312	104.79
1313	15.9182	1313	51.2762	1313	1.53664	1313	25.25	1313	9.17369	1313	653.998	1313	45.053	1313	66.7492	1313	71.9751
1314	15.0515	1314	56.2963	1314	0.74555	1314	21.25	1314	10.1684	1314	712.594	1314	49.003	1314	64.1993	1314	53.4602
1315	14.7848	1315	63.6163	1315	1.55445	1315	17.25	1315	11.2631	1315	776.69	1315	52.253	1315	63.4492	1315	37.7454
1316	14.9182	1316	55.4364	1316	4.26336	1316	19.25	1316	12.5579	1316	850.785	1316	48.803	1316	69.7158	1316	19.5305
1317	15.3515	1317	52.4564	1317	3.27227	1317	24.25	1317	12.8526	1317	928.281	1317	45.053	1317	67.6824	1317	12.1157
1318	15.0848	1318	51.2762	1318	0.98218	1318	27.25	1318	12.6474	1318	1009.88	1318	45.053	1318	63.4492	1318	9.70081
1319	12.1182	1319	51.2762	1319	0.29109	1319	21.25	1319	14.4421	1319	1109.07	1319	45.053	1319	71.8407	1319	9.68604
1320	12.1182	1320	51.2762	1320	0	1320	18.25	1320	14.2368	1320	1217.67	1320	46.653	1320	72.8322	1320	8.17114
1321	12.1182	1321	51.2762	1321	0.678	1321	17.25	1321	12.1316	1321	1334.16	1321	50.253	1321	69.1237	1321	5.65625
1322	12.1182	1322	62.7943	1322	1.056	1322	20.5833	1322	14.5263	1322	1459.46	1322	45.053	1322	67.6152	1322	4.53992
1323	12.1182	1323	75.1127	1323	2.533	1323	20.9167	1323	14.6211	1323	1596.76	1323	45.053	1323	69.4067	1323	13.5199
1324	13.1682	1324	88.5306	1324	5.111	1324	17.25	1324	12.5158	1324	1747.65	1324	45.053	1324	74.9983	1324	32.4999
1325	15.1182	1325	89.849	1325	2.089	1325	22.0833	1325	10.0105	1325	1903.45	1325	45.053	1325	81.1898	1325	48.08
1326	15.4682	1326	96.767	1326	0.667	1326	24.9167	1326	9.30525	1326	2062.34	1326	45.1551	1326	84.5813	1326	61.5599
1327	12.1182	1327	114.785	1327	3.744	1327	24.75	1327	11.5	1327	2226.34	1327	49.6573	1327	82.9728	1327	72.64
1328	14.5982	1328	138.103	1328	1.622	1328	22.5833	1328	9.99472	1328	2384.03	1328	51.7594	1328	87.1643	1328	91.62
1329	16.8782	1329	158.922	1329	0	1329	21.4167	1329	8.68948	1329	2537.73	1329	52.4616	1329	92.3558	1329	109.2
1330	15.2582	1330	171.44	1330	0	1330	21.25	1330	10.5562	1330	2685.82	1330	50.2637	1330	97.7474	1330	119.38
1331	13.2382	1331	181.058	1331	0	1331	22.0833	1331	9.72282	1331	2789.62	1331	52.4658	1331	97.3389	1331	128.66
1332	12.1182	1332	196.176	1332	1.8995	1332	22.9167	1332	8.68948	1332	2879.12	1332	55.468	1332	97.4304	1332	139.14
1333	12.1182	1333	234.894	1333	0	1333	23.75	1333	10.3728	1333	2974.91	1333	54.3701	1333	108.422	1333	156.42
1334	12.5182	1334	265.712	1334	1	1334	23.5833	1334	10.5561	1334	3027.51	1334	54.5722	1334	118.413	1334	172
1335	12.1182	1335	292.83	1335	2.5	1335	22.4167	1335	9.43947	1335	3051.4	1335	54.8744	1335	127.605	1335	186.68
1336	12.1182	1336	331.149	1336	0	1336	17.25	1336	9.92281	1336	3033.8	1336	53.3765	1336	131.397	1336	202.06
1337	12.1182	1337	376.667	1337	0	1337	17.25	1337	9.70613	1337	2996.99	1337	54.3786	1337	134.888	1337	215.54
1338	14.2181	1338	428.085	1338	0	1338	17.25	1338	8.68948	1338	2943.89	1338	57.1808	1338	138.78	1338	227.62
1339	12.1182	1339	494.403	1339	4	1339	17.25	1339	8.68948	1339	2832.99	1339	57.7829	1339	153.171	1339	252.9
1340	12.1182	1340	552.521	1340	3.8	1340	18.75	1340	8.68948	1340	2704.98	1340	59.885	1340	162.762	1340	273.68
1341	12.1182	1341	601.539	1341	0	1341	17.25	1341	8.68948	1341	2558.78	1341	63.6872	1341	167.154	1341	290.26
1342	12.1182	1342	650.858	1342	0	1342	17.25	1342	8.68948	1342	2373.47	1342	68.7893	1342	179.146	1342	321.74
1343	12.7682	1343	693.376	1343	0	1343	20.75	1343	9.03947	1343	2192.17	1343	72.6914	1343	191.637	1343	348.921
1344	12.1182	1344	725.494	1344	0	1344	24.25	1344	8.68948	1344	2019.56	1344	74.3936	1344	204.129	1344	368.3
1345	12.1182	1345	733.912	1345	0	1345	21.75	1345	8.68948	1345	1834.86	1345	78.7957	1345	211.52	1345	386.981
1346	12.1182	1346	735.23	1346	2.23333	1346	19.25	1346	8.68948	1346	1655.45	1346	82.5979	1346	220.812	1346	406.261
1347	16.7182	1347	731.048	1347	1.16667	1347	19.75	1347	8.68948	1347	1489.45	1347	83.3	1347	235.603	1347	427.341
1348	14.0182	1348	711.567	1348	0	1348	17.25	1348	8.68948	1348	1337.65	1348	86.0021	1348	247.795	1348	453.821
1349	12.1182	1349	690.385	1349	0.62786	1349	17.25	1349	8.68948	1349	1196.24	1349	90.3043	1349	259.886	1349	482.301
1350	15.3182	1350	675.603	1350	3.15672	1350	17.25	1350	8.68948	1350	1073.64	1350	97.8064	1350	274.378	1350	511.881
1351	14.7182	1351	644.621	1351	2.88557	1351	17.25	1351	8.68948	1351	971.634	1351	98.6085	1351	286.069	1351	536.561
1352	12.1182	1352	606.139	1352	2.21443	1352	21.25	1352	8.68948	1352	877.129	1352	97.2107	1352	296.461	1352	557.241
1353	12.1182	1353	560.857	1353	3.14329	1353	21.25	1353	8.68948	1353	780.925	1353	98.1128	1353	305.552	1353	567.121
1354	12.1182	1354	525.476	1354	1.77215	1354	20.25	1354	9.08949	1354	709.021	1354	99.115	1354	317.044	1354	575.601
1355	12.1182	1355	496.894	1355	0	1355	20.25	1355	8.68948	1355	650.616	1355	101.017	1355	330.735	1355	583.881
1356	12.1182	1356	480.012	1356	0	1356	26.25	1356	8.68948	1356	600.812	1356	106.719	1356	349.027	1356	594.361
1357	12.1182	1357	457.83	1357	1.05	1357	24.25	1357	8.68948	1357	559.908	1357	109.421	1357	367.318	1357	593.941
1358	14.8682	1358	432.448	1358	0	1358	17.25	1358	8.68948	1358	525.003	1358	110.124	1358	386.31	1358	586.021
1359	12.1182	1359	413.966	1359	0	1359	17.25	1359	8.68948	1359	494.299	1359	110.226	1359	414.101	1359	573.301
1360	12.1182	1360	398.485	1360	0	1360	17.25	1360	9.32282	1360	463.895	1360	114.228	1360	437.693	1360	551.481
1361	12.1182	1361	386.603	1361	0	1361	20.25	1361	9.15616	1361	433.89	1361	121.93	1361	457.684	1361	521.861
1362	12.1182	1362	374.421	1362	0	1362	18.25	1362	8.68948	1362	411.686	1362	118.432	1362	493.576	1362	486.841
1363	12.1182	1363	363.939	1363	0	1363	17.25	1363	8.68948	1363	389.582	1363	120.334	1363	536.167	1363	448.221
1364	12.1182	1364	355.057	1364	0	1364	17.25	1364	13.7228	1364	367.577	1364	127.536	1364	585.859	1364	405.401
1365	12.1182	1365	351.175	1365	0	1365	17.25	1365	10.6561	1365	349.273	1365	131.738	1365	654.65	1365	354.081
1366	12.1182	1366	341.194	1366	2.29933	1366	17.25	1366	8.68948	1366	328.069	1366	132.141	1366	736.142	1366	299.761
1367	12.1182	1367	322.812	1367	2.09966	1367	20.25	1367	8.68948	1367	302.764	1367	127.043	1367	832.933	1367	240.941
1368	12.1182	1368	322.23	1368	0	1368	17.25	1368	8.68948	1368	284.26	1368	128.545	1368	970.025	1368	185.621
1369	12.1182	1369	321.748	1369	0	1369	17.25	1369	8.68948	1369	263.956	1369	129.847	1369	1131.82	1369	134.101
1370	12.1182	1370	317.466	1370	0	1370	19.75	1370	8.68948	1370	239.051	1370	130.049	1370	1328.01	1370	88.4813
1371	12.1182	1371	317.084	1371	0	1371	17.25	1371	8.68948	1371	228.047	1371	128.951	1371	1517	1371	44.8613
1372	12.1182	1372	318.202	1372	0	1372	17.25	1372	8.68948	1372	218.143	1372	128.253	1372	1702.19	1372	4.53992
1373	12.1182	1373	322.021	1373	0	1373	24.25	1373	10.6895	1373	204.638	1373	127.856	1373	1882.38	1373	4.53992
1374	12.1182	1374	313.739	1374	1.76667	1374	19.25	1374	8.68948	1374	191.334	1374	130.358	1374	2020.67	1374	4.53992
1375	12.1182	1375	307.957	1375	2.03334	1375	17.25	1375	8.68948	1375	179.03	1375	131.86	1375	2123.27	1375	4.53992
1376	14.1182	1376	314.875	1376	0	1376	26.5	1376	8.68948	1376	169.725	1376	129.762	1376	2160.76	1376	4.53992
1377	12.8182	1377	304.293	1377	0	1377	28.75	1377	8.68948	1377	159.521	1377	129.564	1377	2133.15	1377	4.53992
1378	12.1182	1378	292.411	1378	0	1378	26	1378	10.2395	1378	151.917	1378	128.666	1378	2073.44	1378	4.53992
1379	12.1182	1379	291.33	1379	0	1379	17.25	1379	8.68948	1379	151.512	1379	125.368	1379	1973.63	1379	6.48993
1380	12.1182	1380	289.848	1380	0	1380	17.25	1380	8.68948	1380	145.308	1380	126.57	1380	1847.72	1380	4.53992
1381	13.4182	1381	284.466	1381	0	1381	17.25	1381	8.68948	1381	138.404	1381	126.973	1381	1708.21	1381	4.53992
1382	12.1182	1382	265.384	1382	0	1382	17.25	1382	8.68948	1382	136.899	1382	118.075	1382	1556.41	1382	4.53992
1383	12.1182	1383	266.802	1383	0	1383	17.25	1383	8.68948	1383	131.395	1383	114.777	1383	1405.1	1383	4.53992
1384	12.1182	1384	271.921	1384	0.425	1384	17.25	1384	8.68948	1384	123.791	1384	113.779	1384	1256.39	1384	4.53992
1385	12.1182	1385	249.239	1385	1.45001	1385	17.25	1385	8.68948	1385	113.586	1385	113.581	1385	1121.08	1385	4.53992
1386	12.1182	1386	235.557	1386	0.77501	1386	17.25	1386	8.68948	1386	112.082	1386	110.583	1386	983.172	1386	4.53992
1387	12.1182	1387	227.075	1387	0	1387	31.213	1387	8.68948	1387	112.978	1387	106.686	1387	847.964	1387	4.53992
1388	12.1182	1388	217.093	1388	0	1388	38.1759	1388	10.6061	1388	98.6734	1388	108.788	1388	736.055	1388	4.53992
1389	12.1182	1389	213.911	1389	0	1389	52.1389	1389	12.5228	1389	96.1691	1389	108.39	1389	636.747	1389	4.53992
1390	12.1182	1390	214.329	1390	0	1390	72.1019	1390	14.1395	1390	99.3647	1390	106.692	1390	547.938	1390	4.53992
1391	12.1182	1391	210.148	1391	0	1391	88.0648	1391	11.9561	1391	95.1604	1391	104.694	1391	483.43	1391	4.53992
1392	14.2515	1392	206.666	1392	0.95	1392	96.0278	1392	9.97281	1392	88.4561	1392	103.396	1392	421.321	1392	4.53992
1393	15.2848	1393	202.684	1393	0	1393	95.9908	1393	8.68948	1393	80.5517	1393	102.698	1393	362.313	1393	4.53992
1394	12.1182	1394	185.502	1394	5.89933	1394	75.9537	1394	8.68948	1394	73.4474	1394	102.4	1394	318.304	1394	4.53992
1395	12.1182	1395	183.92	1395	4.99966	1395	65.9167	1395	8.68948	1395	64.2414	1395	102.502	1395	281.096	1395	4.53992
1396	12.1182	1396	192.839	1396	0	1396	63.8797	1396	8.68948	1396	64.2414	1396	102.305	1396	249.387	1396	4.53992
1397	14.4515	1397	186.957	1397	0	1397	62.8426	1397	10.4895	1397	64.2414	1397	95.4068	1397	225.979	1397	7.73993
1398	14.2848	1398	180.975	1398	0	1398	49.8056	1398	10.0895	1398	64.2414	1398	95.1089	1398	206.47	1398	7.73987
1399	12.1182	1399	175.393	1399	4.12614	1399	28.7686	1399	8.68948	1399	64.2414	1399	99.1111	1399	191.262	1399	4.53992
1400	12.1182	1400	177.911	1400	5.55328	1400	24.7315	1400	8.68948	1400	64.2414	1400	92.5132	1400	185.054	1400	4.53992
1401	12.1182	1401	178.729	1401	4.08041	1401	22.6945	1401	8.68948	1401	64.2414	1401	86.5153	1401	175.945	1401	4.53992
1402	13.4682	1402	176.948	1402	0.50755	1402	22.6575	1402	8.68948	1402	64.2414	1402	81.8175	1402	164.337	1402	4.53992
1403	12.1182	1403	159.366	1403	6.93469	1403	21.6204	1403	8.68948	1403	64.2414	1403	84.6196	1403	148.728	1403	4.53992
1404	12.1182	1404	153.984	1404	10.8618	1404	25.5834	1404	10.5228	1404	64.2414	1404	80.0218	1404	137.32	1404	4.53992
1405	12.1182	1405	159.102	1405	13.288	1405	34.5464	1405	11.2562	1405	64.2414	1405	69.1239	1405	129.611	1405	4.53992
1406	12.1182	1406	155.42	1406	16.4151	1406	28.5093	1406	8.68948	1406	64.2414	1406	71.926	1406	129.203	1406	10.7732
1407	14.6932	1407	142.338	1407	16.9422	1407	24.4723	1407	8.68948	1407	64.2414	1407	69.4282	1407	126.994	1407	10.5065
1408	16.0682	1408	121.157	1408	14.8694	1408	23.4353	1408	10.9973	1408	64.2414	1408	62.8303	1408	122.786	1408	4.53992
1409	12.6431	1409	120.575	1409	16.3965	1409	19.3982	1409	13.3051	1409	64.2414	1409	70.7325	1409	110.977	1409	11.0999
1410	12.1182	1410	120.393	1410	16.8237	1410	21.3612	1410	14.5129	1410	64.2414	1410	69.6346	1410	105.069	1410	13.7599
1411	14.2252	1411	121.311	1411	16.0498	1411	29.3242	1411	15.2207	1411	64.2414	1411	60.5367	1411	104.96	1411	12.5199
1412	16.0323	1412	109.829	1412	19.0769	1412	18.2871	1412	19.2285	1412	64.2414	1412	63.4388	1412	101.652	1412	8.27991
1413	19.3394	1413	97.9474	1413	20.1041	1413	17.25	1413	21.4363	1413	64.2414	1413	61.241	1413	96.7432	1413	4.53992
1414	23.9465	1414	85.6654	1414	18.5312	1414	26.2775	1414	21.6442	1414	64.2414	1414	53.9431	1414	90.8347	1414	4.53992
1415	29.2536	1415	88.5836	1415	20.9583	1415	34.3051	1415	24.152	1415	64.2414	1415	52.4453	1415	86.1262	1415	13.8411
1416	30.6606	1416	85.3019	1416	22.6845	1416	33.3326	1416	25.3598	1416	64.2414	1416	51.3474	1416	80.5178	1416	15.2423
1417	28.5677	1417	76.5199	1417	23.3116	1417	24.3601	1417	24.9676	1417	64.2414	1417	50.7495	1417	73.6093	1417	9.24341
1418	29.0748	1418	73.2382	1418	25.2388	1418	27.3876	1418	25.4754	1418	64.2414	1418	46.5517	1418	78.7008	1418	15.4446
1419	30.2819	1419	64.5563	1419	25.5659	1419	29.4152	1419	26.7832	1419	64.2414	1419	45.053	1419	80.5923	1419	16.2457
1420	31.789	1420	51.2762	1420	24.793	1420	30.4427	1420	29.191	1420	64.2414	1420	46.078	1420	79.5838	1420	12.8469
1421	37.896	1421	51.2762	1421	28.1202	1421	29.4702	1421	31.7989	1421	64.2414	1421	49.203	1421	73.5753	1421	17.9481
1422	41.6031	1422	51.2762	1422	29.1463	1422	35.4977	1422	35.0067	1422	64.2414	1422	48.528	1422	68.3668	1422	21.8492
1423	42.8102	1423	51.2762	1423	28.6734	1423	45.5253	1423	38.8145	1423	64.2414	1423	45.053	1423	64.7584	1423	25.1504
1424	49.1173	1424	65.6095	1424	36.1006	1424	44.5528	1424	43.2223	1424	64.7914	1424	46.653	1424	63.4492	1424	22.9515
1425	52.6244	1425	64.7428	1425	40.0277	1425	46.5803	1425	47.3301	1425	64.2414	1425	45.053	1425	65.1617	1425	27.7527
1426	53.8314	1426	51.2762	1426	40.9549	1426	49.6078	1426	51.2379	1426	64.2414	1426	45.053	1426	69.3742	1426	37.2538
1427	58.2385	1427	57.3944	1427	46.781	1427	54.6354	1427	57.9457	1427	64.2414	1427	46.053	1427	73.2867	1427	32.955
1428	65.3456	1428	59.1127	1428	52.2081	1428	60.6629	1428	64.4535	1428	64.2414	1428	46.053	1428	80.4993	1428	35.8562
1429	74.1527	1429	58.6307	1429	57.4353	1429	67.6904	1429	70.7613	1429	64.2414	1429	45.053	1429	89.9117	1429	44.2573
1430	83.1598	1430	78.9488	1430	63.6624	1430	62.718	1430	75.1692	1430	65.4414	1430	45.053	1430	88.8243	1430	46.3585
1431	92.8668	1431	88.7672	1431	73.8895	1431	66.7455	1431	83.377	1431	64.2414	1431	45.053	1431	95.1368	1431	46.3597
1432	102.774	1432	90.3854	1432	86.8167	1432	75.773	1432	94.2848	1432	64.2414	1432	45.053	1432	105.749	1432	45.7608
1433	106.581	1433	88.4034	1433	89.5428	1433	79.8005	1433	107.393	1433	64.5607	1433	46.573	1433	109.062	1433	51.162
1434	116.988	1434	95.7216	1434	99.47	1434	92.8281	1434	118.3	1434	67.4799	1434	51.193	1434	112.974	1434	49.9631
1435	131.495	1435	109.34	1435	114.297	1435	109.856	1435	128.808	1435	71.7991	1435	56.113	1435	117.187	1435	44.8643
1436	146.202	1436	118.058	1436	126.624	1436	108.883	1436	148.016	1436	69.8183	1436	46.833	1436	116.899	1436	49.4654
1437	161.809	1437	133.576	1437	142.151	1437	131.911	1437	168.724	1437	68.4376	1437	45.053	1437	115.912	1437	50.3666
1438	179.516	1438	154.094	1438	160.078	1438	164.938	1438	190.632	1438	68.3568	1438	47.303	1438	115.424	1438	48.9678
1439	210.724	1439	180.112	1439	184.705	1439	170.966	1439	213.639	1439	75.276	1439	46.453	1439	121.337	1439	47.2689
1440	239.131	1440	209.131	1440	215.932	1440	185.993	1440	243.747	1440	74.7952	1440	45.803	1440	120.249	1440	47.1701
1441	267.938	1441	239.449	1441	249.459	1441	209.021	1441	278.255	1441	71.9145	1441	45.053	1441	115.462	1441	48.8713
1442	306.345	1442	270.967	1442	276.186	1442	251.048	1442	308.663	1442	74.8337	1442	46.203	1442	110.575	1442	52.1724
1443	342.952	1443	300.585	1443	313.113	1443	286.076	1443	346.371	1443	75.9529	1443	45.053	1443	98.1871	1443	49.2736
1444	379.559	1444	332.803	1444	355.039	1444	319.103	1444	385.579	1444	75.8721	1444	45.053	1444	83.9996	1444	45.4747
1445	420.566	1445	380.622	1445	395.166	1445	351.131	1445	417.686	1445	76.1914	1445	45.053	1445	76.9122	1445	49.2759
1446	460.973	1446	414.24	1446	429.694	1446	375.158	1446	454.994	1446	81.4106	1446	45.053	1446	74.6247	1446	53.977
1447	495.18	1447	440.558	1447	458.621	1447	394.186	1447	489.502	1447	87.2298	1447	45.053	1447	71.9372	1447	59.4782
1448	510.587	1448	462.376	1448	474.748	1448	409.213	1448	506.41	1448	88.049	1448	50.253	1448	63.4492	1448	65.1794
1449	520.094	1449	460.494	1449	487.175	1449	411.241	1449	514.718	1449	91.2683	1449	50.7531	1449	65.3492	1449	68.4805
1450	523.101	1450	454.412	1450	492.601	1450	410.269	1450	516.425	1450	96.6875	1450	49.7531	1450	67.7492	1450	71.7817
1451	514.608	1451	459.63	1451	482.628	1451	415.296	1451	508.233	1451	105.707	1451	48.5531	1451	63.4492	1451	77.5828
1452	504.515	1452	449.349	1452	471.856	1452	404.324	1452	497.141	1452	104.826	1452	47.0531	1452	63.4492	1452	91.884
1453	492.423	1453	438.067	1453	460.183	1453	386.351	1453	484.449	1453	106.545	1453	45.053	1453	63.4492	1453	104.585
1454	475.43	1454	434.685	1454	447.31	1454	360.379	1454	470.657	1454	121.164	1454	45.053	1454	65.8825	1454	107.186
1455	460.937	1455	419.703	1455	433.336	1455	366.406	1455	452.964	1455	125.084	1455	48.558	1455	64.6158	1455	116.888
1456	451.344	1456	410.721	1456	420.363	1456	371.434	1456	440.372	1456	128.403	1456	51.163	1456	63.4492	1456	128.089
1457	449.951	1457	416.539	1457	409.99	1457	362.461	1457	439.78	1457	135.722	1457	49.968	1457	63.4492	1457	138.89
1458	436.058	1458	414.458	1458	404.617	1458	356.489	1458	430.888	1458	141.341	1458	48.173	1458	63.4492	1458	149.191
1459	423.765	1459	409.376	1459	399.344	1459	346.516	1459	425.996	1459	144.661	1459	47.9781	1459	63.4492	1459	164.892
1460	415.572	1460	400.994	1460	393.472	1460	328.544	1460	428.204	1460	144.58	1460	49.4831	1460	67.1325	1460	188.393
1461	422.079	1461	386.212	1461	393.598	1461	335.571	1461	415.511	1461	146.999	1461	50.4881	1461	68.8159	1461	194.994
1462	421.186	1462	375.73	1462	391.725	1462	335.599	1462	409.219	1462	148.718	1462	51.9931	1462	68.6992	1462	205.696
1463	410.493	1463	371.548	1463	386.052	1463	325.626	1463	412.227	1463	149.037	1463	54.5981	1463	67.0825	1463	222.997
1464	411.601	1464	370.567	1464	377.379	1464	334.654	1464	407.735	1464	148.057	1464	52.2031	1464	66.1659	1464	236.998
1465	409.108	1465	368.085	1465	372.006	1465	329.681	1465	402.143	1465	148.976	1465	55.0081	1465	63.4492	1465	246.599
1466	402.915	1466	363.803	1466	370.032	1466	311.709	1466	395.45	1466	151.195	1466	62.5131	1466	63.4492	1466	252
1467	393.322	1467	351.621	1467	361.56	1467	319.736	1467	386.158	1467	141.514	1467	62.9181	1467	66.8159	1467	259.101
1468	384.029	1468	350.839	1468	352.487	1468	314.764	1468	379.366	1468	134.434	1468	64.1231	1468	66.7825	1468	257.303
1469	374.636	1469	356.557	1469	343.414	1469	299.791	1469	374.274	1469	129.553	1469	66.9281	1469	63.4492	1469	249.604
1470	368.543	1470	339.976	1470	339.541	1470	289.819	1470	372.882	1470	127.772	1470	70.7331	1470	63.4492	1470	250.805
1471	361.75	1471	319.094	1471	334.268	1471	289.847	1471	368.19	1471	119.291	1471	77.4381	1471	63.4492	1471	240.106
1472	354.657	1472	299.612	1472	326.894	1472	294.874	1472	361.297	1472	108.51	1472	85.8431	1472	63.4492	1472	223.007
1473	350.564	1473	300.23	1473	317.021	1473	294.902	1473	351.405	1473	105.13	1473	94.4481	1473	63.4492	1473	210.708
1474	340.871	1474	289.448	1474	307.649	1474	272.929	1474	342.613	1474	97.4489	1474	103.653	1474	63.4492	1474	192.91
1475	328.578	1475	273.266	1475	296.976	1475	249.957	1475	334.121	1475	89.0682	1475	115.358	1475	63.4492	1475	173.911
1476	316.185	1476	256.284	1476	281.003	1476	260.984	1476	325.429	1476	85.8874	1476	132.963	1476	63.4492	1476	156.012
1477	302.993	1477	238.103	1477	268.33	1477	255.012	1477	315.336	1477	83.8066	1477	143.268	1477	63.4492	1477	141.313
1478	292.2	1478	222.921	1478	257.756	1478	246.039	1478	304.744	1478	83.3258	1478	151.973	1478	65.0492	1478	127.614
1479	286.807	1479	215.339	1479	250.183	1479	238.067	1479	294.652	1479	84.645	1479	162.878	1479	66.7492	1479	115.215
1480	277.314	1480	202.057	1480	239.31	1480	228.094	1480	289.36	1480	73.1643	1480	172.983	1480	63.4492	1480	92.0165
1481	266.421	1481	190.175	1481	228.937	1481	220.122	1481	283.168	1481	66.5835	1481	179.088	1481	63.4492	1481	73.5176
1482	254.428	1482	181.994	1482	220.565	1482	214.149	1482	274.475	1482	72.0028	1482	178.993	1482	66.6691	1482	66.2188
1483	238.835	1483	156.512	1483	211.191	1483	201.177	1483	260.783	1483	66.422	1483	171.998	1483	67.3892	1483	63.02
1484	227.842	1484	136.63	1484	198.218	1484	189.204	1484	250.491	1484	64.2414	1484	163.903	1484	68.0092	1484	56.3211
1485	223.249	1485	126.148	1485	181.145	1485	180.232	1485	245.399	1485	69.0165	1485	154.808	1485	68.4292	1485	44.4223
1486	209.956	1486	130.066	1486	173.672	1486	166.26	1486	233.707	1486	69.5914	1486	127.213	1486	63.4492	1486	46.9235
1487	198.563	1487	117.684	1487	162.599	1487	153.287	1487	223.214	1487	67.7665	1487	107.618	1487	63.4492	1487	41.8246
1488	188.47	1488	91.9025	1488	149.026	1488	143.315	1488	214.022	1488	64.2414	1488	94.9232	1488	64.2992	1488	30.8257
1489	179.377	1489	80.3207	1489	141.752	1489	150.342	1489	201.63	1489	64.2414	1489	83.7282	1489	63.4492	1489	37.9269
1490	167.685	1490	72.3388	1490	132.78	1490	139.37	1490	195.938	1490	64.8748	1490	71.4332	1490	63.4492	1490	36.8281
1491	154.692	1491	65.757	1491	123.107	1491	119.397	1491	192.546	1491	68.0081	1491	59.5382	1491	63.4492	1491	29.0292
1492	146.799	1492	51.2762	1492	116.634	1492	116.425	1492	180.754	1492	64.2414	1492	53.2432	1492	63.9492	1492	13.8304
1493	136.806	1493	51.2762	1493	109.561	1493	115.452	1493	170.561	1493	64.2414	1493	48.8482	1493	64.5492	1493	10.5316
1494	127.513	1494	51.2762	1494	102.287	1494	115.48	1494	161.669	1494	65.5582	1494	45.053	1494	65.2492	1494	11.2327
1495	123.92	1495	51.2762	1495	95.3144	1495	116.507	1495	154.877	1495	68.575	1495	45.053	1495	66.4492	1495	8.9339
1496	118.327	1496	51.2762	1496	81.9415	1496	105.535	1496	145.885	1496	69.8919	1496	45.053	1496	63.4492	1496	9.13501
1497	113.334	1497	51.2762	1497	69.8686	1497	91.5623	1497	136.693	1497	69.1087	1497	45.053	1497	63.4492	1497	8.53619
1498	110.041	1498	51.2762	1498	63.2958	1498	79.5898	1498	128.4	1498	64.9255	1498	46.103	1498	63.9092	1498	5.33734
1499	101.648	1499	51.2762	1499	61.7229	1499	79.6173	1499	117.408	1499	65.2423	1499	45.053	1499	65.3691	1499	5.03851
1500	93.2554	1500	51.2762	1500	59.4491	1500	75.6448	1500	111.816	1500	67.6591	1500	45.053	1500	66.2291	1500	4.53992
1501	86.1625	1501	51.2762	1501	56.4762	1501	65.6724	1501	114.424	1501	72.2759	1501	45.053	1501	66.0891	1501	4.53992
1502	81.7695	1502	51.2762	1502	48.6033	1502	59.6999	1502	103.332	1502	75.0927	1502	50.9197	1502	63.4492	1502	4.88049
1503	77.1766	1503	51.2762	1503	41.8305	1503	59.7274	1503	92.0395	1503	76.4096	1503	50.3863	1503	63.4492	1503	10.5211
1504	72.3837	1504	57.276	1504	35.9576	1504	65.7549	1504	81.8473	1504	76.5264	1504	45.053	1504	64.8634	1504	19.8617
1505	66.0908	1505	51.2762	1505	27.9847	1505	61.7825	1505	81.0551	1505	75.8432	1505	51.1299	1505	67.3777	1505	17.6023
1506	61.4978	1506	51.2762	1506	28.3109	1506	59.81	1506	80.7629	1506	77.86	1506	51.8068	1506	68.292	1506	18.1429
1507	57.9049	1507	51.2762	1507	30.638	1507	56.8375	1507	78.6707	1507	81.5768	1507	49.9838	1507	68.4062	1507	19.4835
1508	53.712	1508	58.9261	1508	20.6652	1508	50.865	1508	65.4785	1508	85.7936	1508	51.3607	1508	69.1205	1508	20.2241
1509	50.2191	1509	51.2762	1509	13.5923	1509	48.8926	1509	54.8864	1509	88.1104	1509	49.6376	1509	66.9348	1509	23.7646
1510	47.4262	1510	51.2762	1510	9.11944	1510	44.9201	1510	45.8942	1510	87.7273	1510	48.4145	1510	63.4492	1510	28.2052
1511	45.5333	1511	52.1761	1511	6.84557	1511	29.9476	1511	38.302	1511	83.1441	1511	50.4915	1511	63.4492	1511	32.2458
1512	41.9403	1512	51.2762	1512	3.87271	1512	41.9752	1512	37.1098	1512	84.3609	1512	52.1684	1512	67.8992	1512	39.1864
1513	38.5474	1513	51.2762	1513	0	1513	46.0027	1513	36.4176	1513	86.7777	1513	51.4453	1513	72.7492	1513	46.627
1514	35.8545	1514	51.2762	1514	0	1514	33.0302	1514	35.1254	1514	91.0945	1514	48.1222	1514	75.7991	1514	53.6675
1515	33.6616	1515	60.1012	1515	1.95	1515	43.0577	1515	28.8332	1515	90.1114	1515	46.8991	1515	70.4491	1515	60.2081
1516	30.5687	1516	64.326	1516	0	1516	42.0853	1516	23.141	1516	88.5282	1516	45.7761	1516	65.8991	1516	63.8488
1517	26.4757	1517	62.4511	1517	0	1517	31.1128	1517	18.1488	1517	86.645	1517	45.053	1517	63.4492	1517	66.1893
1518	23.3828	1518	51.2762	1518	0.65001	1518	33.1403	1518	19.3567	1518	90.1618	1518	48.3864	1518	63.4492	1518	78.0299
1519	20.7899	1519	51.2762	1519	0	1519	29.1679	1519	19.0645	1519	92.2786	1519	47.1197	1519	66.9128	1519	89.8705
1520	18.497	1520	57.5619	1520	0	1520	22.1954	1520	16.5723	1520	94.3954	1520	45.053	1520	68.4764	1520	102.211
1521	17.504	1521	70.4476	1521	0	1521	20.2229	1521	10.3801	1521	101.712	1521	45.053	1521	70.44	1521	117.852
1522	14.6111	1522	63.1332	1522	0	1522	17.25	1522	8.68948	1522	100.829	1522	46.3197	1522	68.6036	1522	122.692
1523	12.1182	1523	56.7186	1523	0	1523	17.25	1523	8.68948	1523	98.8459	1523	46.9864	1523	66.8672	1523	125.333
1524	12.1182	1524	66.4044	1524	0	1524	17.25	1524	8.68948	1524	100.463	1524	50.353	1524	68.4309	1524	130.773
1525	12.1182	1525	56.9899	1525	1.05	1525	21	1525	8.68948	1525	105.579	1525	52.5197	1525	68.4945	1525	136.614
1526	12.1182	1526	51.2762	1526	0	1526	26.75	1526	8.68948	1526	107.396	1526	51.2864	1526	69.4581	1526	143.755
1527	12.3182	1527	55.7762	1527	0	1527	34.5	1527	8.68948	1527	104.713	1527	46.6531	1527	71.6217	1527	152.595
1528	12.1182	1528	51.2762	1528	0	1528	17.25	1528	8.68948	1528	107.23	1528	48.4197	1528	65.9853	1528	155.036
1529	12.1182	1529	53.4596	1529	2.46667	1529	17.25	1529	8.68948	1529	114.347	1529	47.2864	1529	63.4492	1529	158.176
1530	12.1182	1530	60.0429	1530	6.03333	1530	18.45	1530	8.68948	1530	122.864	1530	45.053	1530	63.8218	1530	161.817
1531	12.1182	1531	52.3261	1531	0	1531	23.65	1531	8.68948	1531	120.78	1531	52.3903	1531	66.4946	1531	164.758
1532	12.1182	1532	53.3092	1532	1.567	1532	23.85	1532	9.71448	1532	122.297	1532	55.1276	1532	65.8673	1532	159.298
1533	12.1182	1533	55.2924	1533	4.334	1533	20.05	1533	11.0395	1533	126.714	1533	55.5649	1533	64.54	1533	152.939
1534	17.4982	1534	51.2762	1534	0	1534	17.25	1534	11.7645	1534	134.831	1534	54.1021	1534	66.9127	1534	156.179
1535	15.1782	1535	51.2762	1535	0	1535	19.9167	1535	8.68948	1535	143.348	1535	55.8394	1535	65.1854	1535	162.22
1536	13.7582	1536	53.3011	1536	1.03333	1536	20.5833	1536	8.68948	1536	150.065	1536	57.6767	1536	64.3581	1536	166.96
1537	15.1382	1537	63.2259	1537	4.36667	1537	17.25	1537	8.68948	1537	153.681	1537	59.214	1537	66.0309	1537	169.101
1538	12.1182	1538	62.9511	1538	0	1538	20.375	1538	11.5895	1538	171.298	1538	57.7513	1538	68.1036	1538	173.942
1539	12.1182	1539	60.6759	1539	0	1539	27.5	1539	8.68948	1539	187.115	1539	61.4886	1539	66.4763	1539	178.982
1540	12.1182	1540	58.2008	1540	0	1540	32.625	1540	8.68948	1540	200.932	1540	68.0259	1540	63.4492	1540	183.523
1541	18.7848	1541	64.9259	1541	0.5	1541	18.75	1541	10.7895	1541	215.249	1541	62.7632	1541	63.4492	1541	182.663
1542	17.1515	1542	58.4508	1542	0	1542	19.875	1542	11.9895	1542	234.565	1542	64.0005	1542	63.4492	1542	184.604
1543	12.1182	1543	51.2762	1543	0	1543	25	1543	13.1895	1543	257.482	1543	67.7377	1543	67.2158	1543	190.045
1544	12.1182	1544	64.0763	1544	0	1544	20.125	1544	14.6895	1544	283.199	1544	68.375	1544	71.5825	1544	202.185
1545	12.1182	1545	51.2762	1545	0	1545	17.25	1545	8.68948	1545	322.016	1545	71.3123	1545	69.8492	1545	203.026
1546	12.9182	1546	51.2762	1546	0	1546	17.25	1546	8.68948	1546	362.733	1546	73.7496	1546	67.8159	1546	203.766
1547	16.3181	1547	56.8348	1547	0	1547	17.25	1547	12.3395	1547	402.949	1547	74.6869	1547	67.3825	1547	207.507
1548	15.8181	1548	60.1935	1548	0	1548	19.25	1548	8.68948	1548	466.366	1548	73.0242	1548	70.4492	1548	214.348
1549	14.2181	1549	60.9523	1549	0	1549	22.25	1549	8.68948	1549	537.983	1549	74.6614	1549	69.7159	1549	211.488
1550	12.1182	1550	59.5109	1550	0	1550	23.25	1550	8.68948	1550	616.5	1550	79.4988	1550	66.3825	1550	201.929
1551	12.1182	1551	58.0695	1551	2.75	1551	17.25	1551	13.0395	1551	697.217	1551	90.136	1551	63.4492	1551	198.069
1552	12.1182	1552	58.8282	1552	0	1552	18.9167	1552	8.68948	1552	780.034	1552	94.2733	1552	65.2657	1552	195.01
1553	12.1182	1553	60.1869	1553	0	1553	20.5833	1553	8.68948	1553	865.75	1553	95.0106	1553	68.0822	1553	190.351
1554	12.1182	1554	61.3453	1554	4.7002	1554	17.25	1554	17.2228	1554	955.567	1554	95.8479	1554	69.9988	1554	181.191
1555	13.5182	1555	68.4042	1555	3.7004	1555	17.25	1555	12.4561	1555	1016.78	1555	98.2852	1555	72.4153	1555	174.232
1556	12.1182	1556	71.3627	1556	2.7996	1556	17.25	1556	8.68948	1556	1058	1556	98.1225	1556	72.5319	1556	165.172
1557	12.1182	1557	69.8214	1557	2.4998	1557	17.25	1557	8.68948	1557	1078.62	1557	95.9597	1557	69.8484	1557	152.813
1558	12.1182	1558	94.68	1558	0	1558	25.0833	1558	8.68948	1558	1053.03	1558	104.997	1558	74.3649	1558	137.953
1559	12.1182	1559	109.739	1559	0	1559	25.9167	1559	9.72281	1559	997.551	1559	110.734	1559	78.5815	1559	130.894
1560	12.7515	1560	121.597	1560	0	1560	24.75	1560	11.3561	1560	915.668	1560	115.972	1560	80.898	1560	125.935
1561	13.4848	1561	145.156	1561	2.9602	1561	27.5833	1561	8.68948	1561	801.085	1561	125.909	1561	74.9146	1561	110.575
1562	12.1182	1562	165.915	1562	2.8194	1562	22.4167	1562	8.68948	1562	688.802	1562	129.846	1562	75.0311	1562	98.7158
1563	12.1182	1563	189.073	1563	1.9796	1563	17.25	1563	8.68948	1563	580.718	1563	136.583	1563	75.7476	1563	88.9564
1564	12.1182	1564	216.732	1564	0.7398	1564	17.25	1564	8.68948	1564	478.235	1564	150.621	1564	75.0641	1564	80.597
1565	12.1182	1565	257.591	1565	0	1565	18.5	1565	8.68948	1565	391.752	1565	173.958	1565	77.6807	1565	60.6376
1566	12.1182	1566	286.749	1566	0	1566	18.75	1566	8.68948	1566	319.169	1566	194.995	1566	76.9972	1566	43.8782
1567	12.1182	1567	305.808	1567	0	1567	20	1567	8.68948	1567	260.086	1567	215.933	1567	75.8138	1567	31.2188
1568	12.1182	1568	325.366	1568	0	1568	17.25	1568	8.68948	1568	218.903	1568	253.37	1568	85.8303	1568	26.4594
1569	12.1182	1569	316.925	1569	0	1569	17.9167	1569	8.68948	1569	188.019	1569	288.307	1569	85.2469	1569	15.2999
1570	12.1182	1570	293.584	1570	0	1570	18.5833	1570	8.68948	1570	164.336	1570	326.644	1570	82.3634	1570	4.53992
1571	14.6682	1571	260.242	1571	0.73367	1571	17.25	1571	8.68948	1571	148.153	1571	374.282	1571	82.78	1571	4.53992
1572	12.1182	1572	205.501	1572	0.76733	1572	17.25	1572	10.0395	1572	128.17	1572	429.519	1572	85.0965	1572	4.53992
1573	12.1182	1573	149.76	1573	0	1573	17.25	1573	8.68948	1573	112.187	1573	491.356	1573	88.413	1573	4.53992
1574	12.1182	1574	96.1183	1574	0	1574	17.5	1574	8.68948	1574	101.003	1574	560.694	1574	92.1296	1574	4.53992
1575	14.5682	1575	51.2762	1575	0	1575	19.75	1575	12.4645	1575	98.9203	1575	641.531	1575	94.5461	1575	4.53992
1576	12.1182	1576	51.2762	1576	3.91771	1576	20	1576	14.2395	1576	90.6371	1576	734.768	1576	94.9626	1576	4.53992
1577	12.1182	1577	51.2762	1577	7.23542	1577	17.25	1577	13.6145	1577	82.4539	1577	833.205	1577	95.8792	1577	4.53992
1578	12.1182	1578	51.2762	1578	6.05313	1578	17.25	1578	8.68948	1578	83.0707	1578	928.843	1578	102.196	1578	4.53992
1579	12.1182	1579	51.2762	1579	10.4708	1579	17.25	1579	8.68948	1579	77.0875	1579	1041.78	1579	102.412	1579	4.53992
1580	12.1182	1580	51.2762	1580	14.9886	1580	18.375	1580	8.68948	1580	73.0043	1580	1169.32	1580	106.729	1580	4.53992
1581	13.1682	1581	51.2762	1581	18.3063	1581	20.5	1581	8.68948	1581	71.9211	1581	1310.45	1581	116.645	1581	4.53992
1582	12.1182	1582	51.2762	1582	21.024	1582	24.625	1582	10.8562	1582	73.138	1582	1442.79	1582	117.362	1582	4.53992
1583	12.1182	1583	51.2762	1583	31.1427	1583	24.75	1583	10.4228	1583	73.4548	1583	1577.73	1583	119.678	1583	4.53992
1584	12.1182	1584	51.2762	1584	43.1604	1584	20.875	1584	8.68948	1584	74.4716	1584	1706.07	1584	122.495	1584	4.53992
1585	12.1182	1585	51.2762	1585	49.8781	1585	18	1585	8.68948	1585	80.2884	1585	1810.4	1585	126.311	1585	4.53992
1586	12.1182	1586	51.2762	1586	60.1958	1586	18.125	1586	12.6228	1586	85.6052	1586	1859.04	1586	132.328	1586	9.27325
1587	12.1182	1587	51.2762	1587	72.6135	1587	17.25	1587	13.2562	1587	89.022	1587	1855.08	1587	137.945	1587	10.1066
1588	14.5182	1588	51.2762	1588	86.9312	1588	17.25	1588	8.68948	1588	90.2389	1588	1792.22	1588	143.061	1588	4.53992
1589	12.1182	1589	52.7096	1589	104.649	1589	18.875	1589	11.6695	1589	92.9557	1589	1606.45	1589	152.978	1589	15.111
1590	13.4432	1590	52.8429	1590	122.467	1590	21.5	1590	13.7495	1590	98.0725	1590	1394.89	1590	160.294	1590	18.082
1591	16.0682	1591	51.2762	1591	141.284	1591	24.125	1591	15.0295	1591	101.989	1591	1167.83	1591	165.511	1591	17.553
1592	15.7932	1592	51.2762	1592	162.402	1592	21.75	1592	14.5095	1592	98.2061	1592	938.965	1592	169.127	1592	19.5241
1593	12.1182	1593	54.1962	1593	187.22	1593	20.375	1593	8.68948	1593	99.7229	1593	760.902	1593	178.344	1593	22.0952
1594	12.1182	1594	60.4164	1594	205.037	1594	21	1594	8.68948	1594	101.24	1594	616.539	1594	187.36	1594	23.8662
1595	14.1182	1595	69.1363	1595	212.255	1595	24.625	1595	10.5228	1595	101.357	1595	504.477	1595	194.577	1595	24.8372
1596	12.1182	1596	72.5565	1596	205.373	1596	17.25	1596	10.4561	1596	96.5734	1596	431.614	1596	198.194	1596	35.6083
1597	12.1182	1597	83.2765	1597	193.791	1597	19.9167	1597	8.68948	1597	90.4902	1597	372.151	1597	208.41	1597	39.2793
1598	12.1182	1598	90.9967	1598	175.808	1598	23.5833	1598	8.68948	1598	83.207	1598	324.488	1598	221.626	1598	39.1503
1599	12.7682	1599	80.7167	1599	147.727	1599	17.25	1599	9.28949	1599	74.4238	1599	290.226	1599	232.743	1599	39.2214
1600	12.1182	1600	70.8368	1600	122.745	1600	17.25	1600	8.68948	1600	64.2414	1600	266.163	1600	245.16	1600	49.6924
1601	12.1182	1601	61.2567	1601	100.763	1601	22.5833	1601	8.68948	1601	64.2414	1601	245.8	1601	254.776	1601	56.8635
1602	12.1182	1602	51.2762	1602	81.8802	1602	30.9167	1602	8.68948	1602	64.2414	1602	227.838	1602	261.493	1602	59.3345
1603	12.1182	1603	51.2762	1603	65.0979	1603	17.25	1603	8.68948	1603	64.2414	1603	210.775	1603	271.509	1603	67.0055
1604	15.1515	1604	51.2762	1604	48.4156	1604	18.3611	1604	8.68948	1604	64.2414	1604	196.812	1604	287.326	1604	67.3766
1605	17.1848	1605	51.2762	1605	35.8333	1605	25.4722	1605	8.68948	1605	64.2414	1605	183.45	1605	307.142	1605	66.2477
1606	12.1182	1606	51.2762	1606	32.951	1606	30.5833	1606	8.68948	1606	64.2414	1606	170.087	1606	329.259	1606	69.1187
1607	12.4682	1607	51.2762	1607	30.0688	1607	23.6944	1607	10.6145	1607	64.2414	1607	161.224	1607	354.675	1607	69.8898
1608	12.1182	1608	51.2762	1608	24.3865	1608	20.8056	1608	11.6395	1608	64.2414	1608	151.561	1608	381.192	1608	71.5608
1609	12.1182	1609	51.2762	1609	17.6042	1609	20.9167	1609	11.1645	1609	64.2414	1609	141.299	1609	408.808	1609	73.6318
1610	13.5515	1610	51.2762	1610	16.3219	1610	25.0278	1610	8.68948	1610	64.2414	1610	134.236	1610	441.325	1610	70.0029
1611	13.7848	1611	57.0189	1611	14.6396	1611	20.1389	1611	8.68948	1611	65.0414	1611	126.973	1611	478.242	1611	72.5739
1612	14.1182	1612	65.5619	1612	11.7573	1612	17.25	1612	10.9279	1612	68.1414	1612	118.611	1612	517.058	1612	75.145
1613	14.4515	1613	67.3046	1613	7.17502	1613	25.75	1613	16.1664	1613	70.3414	1613	108.748	1613	557.675	1613	74.5161
1614	14.5848	1614	68.4474	1614	6.19273	1614	17.25	1614	10.9049	1614	65.4414	1614	107.185	1614	622.991	1614	75.3871
1615	12.1182	1615	66.4904	1615	5.41144	1615	17.25	1615	12.7433	1615	67.5414	1615	101.522	1615	680.908	1615	77.8581
1616	12.1182	1616	60.9332	1616	4.92915	1616	21.45	1616	18.9818	1616	71.7415	1616	92.8597	1616	738.424	1616	79.9291
1617	12.1182	1617	51.2762	1617	3.34687	1617	24.65	1617	22.7203	1617	65.4415	1617	83.4969	1617	817.841	1617	75.4002
1618	12.1182	1618	61.0192	1618	3.26457	1618	23.85	1618	27.1587	1618	64.2414	1618	80.5342	1618	887.557	1618	78.5712
1619	12.1182	1619	67.462	1619	2.48229	1619	21.05	1619	32.2972	1619	65.1748	1619	81.3715	1619	965.274	1619	84.7423
1620	12.1182	1620	65.305	1620	0	1620	17.25	1620	38.6356	1620	67.1081	1620	85.5088	1620	1055.19	1620	90.9133
1621	12.9848	1621	62.848	1621	1.6138	1621	27.4688	1621	36.4741	1621	64.2414	1621	79.6461	1621	1138.61	1621	82.0844
1622	13.1515	1622	58.391	1622	1.72759	1622	22.6875	1622	43.3125	1622	64.2414	1622	77.6834	1622	1232.22	1622	80.5554
1623	12.1182	1623	55.734	1623	1.34139	1623	19.9062	1623	52.351	1623	66.8869	1623	75.7206	1623	1333.44	1623	83.3265
1624	12.1182	1624	57.277	1624	1.75519	1624	41.125	1624	56.1895	1624	70.9323	1624	69.9579	1624	1440.16	1624	89.9975
1625	14.3515	1625	60.12	1625	3.76898	1625	33.3438	1625	61.7279	1625	69.5778	1625	72.8952	1625	1540.67	1625	86.1686
1626	14.0848	1626	65.3629	1626	3.48278	1626	29.5625	1626	65.5664	1626	68.5233	1626	71.6325	1626	1647.09	1626	87.2396
1627	12.1182	1627	68.7059	1627	1.79658	1627	32.7812	1627	67.6048	1627	67.8687	1627	67.0698	1627	1754.41	1627	91.6107
1628	12.1182	1628	56.0489	1628	1.71037	1628	41	1628	67.7433	1628	68.9142	1628	64.7071	1628	1844.12	1628	87.8817
1629	13.6182	1629	63.3917	1629	0.92417	1629	44.2188	1629	64.3818	1629	68.3597	1629	62.3444	1629	1930.34	1629	81.6528
1630	14.1182	1630	64.7347	1630	2.53796	1630	47.4375	1630	59.9202	1630	68.9051	1630	60.8817	1630	2007.76	1630	78.4238
1631	12.1182	1631	51.2762	1631	6.55276	1631	52.6562	1631	55.6587	1631	70.7506	1631	61.3189	1631	2070.87	1631	80.8948
1632	12.1182	1632	51.2762	1632	1.66656	1632	62.875	1632	47.4971	1632	67.796	1632	58.6562	1632	2075.39	1632	83.1659
1633	12.1182	1633	51.2762	1633	1.48035	1633	68.0938	1633	39.8356	1633	64.2414	1633	60.1935	1633	2062.11	1633	86.2369
1634	12.1182	1634	51.2762	1634	3.39415	1634	74.3125	1634	31.6741	1634	64.2414	1634	59.5308	1634	2026.82	1634	89.508
1635	12.1182	1635	51.2762	1635	5.10795	1635	89.5312	1635	23.3125	1635	66.9414	1635	49.1681	1635	1960.84	1635	90.979
1636	13.6182	1636	51.2762	1636	2.92174	1636	108.75	1636	14.251	1636	64.2414	1636	53.3054	1636	1844.86	1636	86.05
1637	15.6182	1637	51.2762	1637	1.63554	1637	123.969	1637	8.68948	1637	64.2414	1637	54.4427	1637	1703.27	1637	86.7211
1638	16.4182	1638	51.2762	1638	1.54934	1638	137.188	1638	8.68948	1638	66.0414	1638	50.98	1638	1538.49	1638	93.2922
1639	12.1182	1639	51.2762	1639	3.32313	1639	149.406	1639	8.68948	1639	64.2414	1639	45.9172	1639	1348.11	1639	101.163
1640	13.2182	1640	51.2762	1640	4.09593	1640	158.625	1640	8.68948	1640	64.2414	1640	45.053	1640	1161.12	1640	100.334
1641	13.6182	1641	51.2762	1641	4.46973	1641	155.844	1641	8.68948	1641	64.2414	1641	45.053	1641	985.938	1641	100.405
1642	12.1182	1642	51.2762	1642	4.04252	1642	141.062	1642	8.68948	1642	64.2414	1642	45.053	1642	826.054	1642	104.076
1643	14.4932	1643	51.2762	1643	5.21632	1643	130.281	1643	12.3895	1643	65.8414	1643	46.353	1643	701.071	1643	104.647
1644	15.4682	1644	51.2762	1644	4.78911	1644	107.5	1644	8.68948	1644	64.2414	1644	47.153	1644	587.887	1644	113.818
1645	14.8432	1645	51.2762	1645	4.86291	1645	83.7188	1645	8.68948	1645	64.2414	1645	47.953	1645	490.204	1645	121.09
1646	12.1182	1646	56.0763	1646	7.43571	1646	66.9375	1646	13.1895	1646	64.2414	1646	48.6531	1646	412.221	1646	117.76
1647	13.9753	1647	51.2762	1647	6.40951	1647	46.1562	1647	8.68948	1647	68.1748	1647	45.053	1647	353.137	1647	119.732
1648	14.9324	1648	51.2762	1648	4.9823	1648	39.375	1648	8.68948	1648	67.6081	1648	46.2197	1648	301.554	1648	121.703
1649	14.8896	1649	51.2762	1649	4.5561	1649	38.5938	1649	8.68948	1649	64.2414	1649	48.4863	1649	261.17	1649	123.074
1650	14.1467	1650	57.0765	1650	6.62989	1650	32.8125	1650	12.6395	1650	64.2414	1650	45.053	1650	240.087	1650	123.745
1651	14.3039	1651	51.2762	1651	8.40269	1651	25.0312	1651	8.68948	1651	64.2414	1651	47.3905	1651	209.903	1651	116.916
1652	13.761	1652	51.2762	1652	10.3765	1652	17.25	1652	8.68948	1652	67.597	1652	49.0281	1652	182.32	1652	113.087
1653	12.1182	1653	51.2762	1653	11.9493	1653	17.25	1653	11.5395	1653	71.9525	1653	50.0656	1653	159.936	1653	111.558
1654	12.1182	1654	59.2762	1654	10.3231	1654	18.75	1654	8.68948	1654	68.0081	1654	51.4031	1654	148.353	1654	104.329
1655	13.0982	1655	51.2762	1655	12.1959	1655	19.25	1655	8.68948	1655	68.1636	1655	47.4406	1655	134.469	1655	89.9999
1656	14.1782	1656	51.2762	1656	12.0697	1656	18.75	1656	9.08948	1656	68.0192	1656	45.5781	1656	123.686	1656	82.071
1657	14.0582	1657	51.2762	1657	9.04247	1657	17.25	1657	8.68948	1657	67.1747	1657	47.0156	1657	117.802	1657	82.742
1658	15.2382	1658	51.2762	1658	11.2163	1658	17.25	1658	10.0895	1658	66.3303	1658	45.053	1658	108.419	1658	70.5131
1659	12.1182	1659	51.2762	1659	11.9891	1659	20.25	1659	11.8895	1659	66.7858	1659	45.373	1659	99.4356	1659	59.1841
1660	12.1182	1660	51.2762	1660	12.5629	1660	21.25	1660	11.9895	1660	64.2414	1660	47.993	1660	92.652	1660	49.1551
1661	13.1582	1661	51.2762	1661	12.4287	1661	17.25	1661	8.68948	1661	64.2414	1661	53.013	1661	88.1686	1661	39.9262
1662	15.8982	1662	55.3262	1662	13.5935	1662	19.75	1662	8.68948	1662	71.1414	1662	48.233	1662	78.6851	1662	28.1972
1663	17.0382	1663	51.2762	1663	11.4593	1663	20.25	1663	9.80767	1663	71.1415	1663	45.053	1663	73.0017	1663	15.8683
1664	16.3782	1664	51.2762	1664	9.62404	1664	21.75	1664	13.6258	1664	69.1415	1664	45.053	1664	70.9182	1664	4.53992
1665	13.3182	1665	55.543	1665	11.9898	1665	20.25	1665	15.444	1665	70.5414	1665	51.6235	1665	71.6348	1665	4.53992
1666	13.5582	1666	57.2096	1666	12.3546	1666	19.75	1666	15.5622	1666	67.0414	1666	49.8939	1666	63.4492	1666	4.53992
1667	13.7982	1667	51.2762	1667	11.1204	1667	17.25	1667	14.2804	1667	64.2414	1667	51.9644	1667	63.4492	1667	4.53992
1668	14.2382	1668	51.2762	1668	9.78623	1668	17.25	1668	11.8986	1668	64.2414	1668	53.5349	1668	63.4492	1668	4.53992
1669	14.9782	1669	55.7761	1669	12.651	1669	23.5357	1669	10.5168	1669	66.6414	1669	46.7053	1669	68.4992	1669	4.53992
1670	12.1182	1670	51.2762	1670	12.9168	1670	22.8214	1670	10.635	1670	64.2414	1670	45.9758	1670	63.4492	1670	4.53992
1671	12.1182	1671	51.2762	1671	12.4816	1671	24.1072	1671	10.8531	1671	64.2414	1671	48.1463	1671	63.4492	1671	4.53992
1672	12.8782	1672	56.8263	1672	11.8474	1672	28.3929	1672	10.8713	1672	65.8914	1672	50.8167	1672	63.4492	1672	4.53992
1673	12.4382	1673	51.2762	1673	11.5122	1673	25.6786	1673	8.68948	1673	64.2414	1673	48.1872	1673	67.8991	1673	4.53992
1674	13.2982	1674	51.2762	1674	12.978	1674	18.9643	1674	8.68948	1674	64.2414	1674	47.4577	1674	63.4492	1674	4.53992
1675	13.1582	1675	51.2762	1675	14.0438	1675	17.25	1675	8.68948	1675	64.2414	1675	51.0281	1675	63.4492	1675	4.53992
1676	12.1182	1676	54.7096	1676	13.8086	1676	20.2803	1676	8.85615	1676	64.2414	1676	56.6986	1676	65.4992	1676	10.3398
1677	13.0432	1677	64.543	1677	14.4744	1677	23.3106	1677	12.4228	1677	66.4081	1677	48.0691	1677	63.4492	1677	4.53992
1678	13.5682	1678	51.2762	1678	16.0392	1678	25.3409	1678	12.0895	1678	66.4748	1678	53.2395	1678	64.9291	1678	4.53992
1679	13.3932	1679	51.2762	1679	17.505	1679	22.3712	1679	11.2561	1679	64.2414	1679	58.51	1679	68.0092	1679	4.53992
1680	12.1182	1680	69.0563	1680	18.5698	1680	18.4015	1680	11.6228	1680	64.2414	1680	60.1805	1680	70.6891	1680	4.53992
1681	14.2932	1681	67.8363	1681	21.3356	1681	22.4318	1681	13.4895	1681	67.6232	1681	60.4509	1681	67.1692	1681	5.53995
1682	13.5682	1682	64.2163	1682	21.3014	1682	21.4621	1682	11.7561	1682	70.305	1682	59.1214	1682	63.4492	1682	4.53992
1683	12.5432	1683	57.8964	1683	21.7662	1683	22.4924	1683	9.5228	1683	71.0869	1683	60.1918	1683	63.4492	1683	4.53992
1684	12.1182	1684	51.2762	1684	24.632	1684	28.5227	1684	8.68948	1684	69.7687	1684	64.6623	1684	66.4992	1684	4.53992
1685	12.1182	1685	66.9387	1685	31.6968	1685	24.553	1685	9.13948	1685	72.6505	1685	67.9328	1685	63.4492	1685	4.53992
1686	16.1482	1686	62.9012	1686	35.3626	1686	24.5833	1686	10.1895	1686	71.8324	1686	65.5032	1686	64.4092	1686	4.53992
1687	18.8782	1687	59.1637	1687	37.7284	1687	23.6136	1687	9.93948	1687	70.2142	1687	64.0737	1687	66.3691	1687	4.53992
1688	16.4082	1688	64.1262	1688	39.5932	1688	21.644	1688	8.68948	1688	69.396	1688	66.9442	1688	66.8292	1688	4.53992
1689	15.5382	1689	67.2887	1689	40.7589	1689	21.6743	1689	10.6145	1689	69.0778	1689	73.2146	1689	66.5892	1689	4.53992
1690	14.8682	1690	70.5513	1690	40.8237	1690	21.7046	1690	9.73949	1690	67.6596	1690	73.7851	1690	63.4492	1690	4.53992
1691	14.2982	1691	66.2138	1691	41.4896	1691	22.7349	1691	9.46448	1691	64.2414	1691	70.7555	1691	63.4492	1691	4.53992
1692	13.8282	1692	51.2762	1692	43.4543	1692	26.7652	1692	11.7895	1692	64.2414	1692	65.126	1692	64.0625	1692	4.7399
1693	17.3582	1693	56.8263	1693	42.7201	1693	23.7955	1693	10.9145	1693	66.8214	1693	74.0965	1693	67.1758	1693	4.53992
1694	15.3882	1694	51.2762	1694	43.1859	1694	23.8258	1694	11.2395	1694	66.2014	1694	74.367	1694	68.6891	1694	4.53992
1695	12.1182	1695	51.2762	1695	43.7507	1695	26.8561	1695	10.6645	1695	65.5814	1695	73.4374	1695	69.1025	1695	4.53992
1696	12.1182	1696	61.8429	1696	43.3165	1696	32.8864	1696	8.68948	1696	66.4614	1696	75.8079	1696	69.1158	1696	5.50659
1697	12.7432	1697	59.1096	1697	39.2813	1697	26.9167	1697	10.6062	1697	64.2414	1697	73.2784	1697	65.6292	1697	8.27325
1698	13.8682	1698	51.2762	1698	39.7471	1698	26.947	1698	9.32282	1698	64.2414	1698	70.7488	1698	64.5425	1698	4.53992
1699	14.0932	1699	51.2762	1699	39.8119	1699	27.9773	1699	9.73949	1699	64.2414	1699	70.2193	1699	66.7558	1699	4.53992
1700	12.1182	1700	57.3762	1700	37.3777	1700	26.0076	1700	13.3562	1700	68.6414	1700	72.2898	1700	71.4692	1700	4.53992
1701	12.7382	1701	51.2762	1701	31.9435	1701	29.0379	1701	11.1728	1701	64.2414	1701	71.4602	1701	71.0825	1701	4.53992
1702	14.3582	1702	52.543	1702	26.8083	1702	28.0682	1702	8.68948	1702	64.2414	1702	68.2307	1702	65.8959	1702	4.53992
1703	14.6782	1703	54.5095	1703	23.2741	1703	27.0985	1703	8.68948	1703	64.2414	1703	66.5012	1703	64.1092	1703	5.41492
1704	12.7982	1704	51.2762	1704	21.6389	1704	29.1288	1704	13.0395	1704	64.2414	1704	67.1716	1704	71.0225	1704	8.4899
1705	14.1182	1705	51.2762	1705	18.1047	1705	26.1591	1705	8.68948	1705	64.2414	1705	59.4421	1705	68.0359	1705	6.9649
1706	13.1382	1706	51.2762	1706	17.0705	1706	29.1894	1706	8.68948	1706	64.2414	1706	58.6125	1706	63.4492	1706	4.53992
1707	12.5582	1707	55.2096	1707	16.3353	1707	31.2197	1707	9.72282	1707	64.2414	1707	54.883	1707	63.4492	1707	4.53992
1708	13.7782	1708	64.2428	1708	15.0011	1708	28.25	1708	11.0561	1708	64.7843	1708	45.053	1708	68.1991	1708	4.53992
1709	13.2982	1709	51.2762	1709	10.2659	1709	28.2803	1709	14.5895	1709	66.2271	1709	48.603	1709	63.4492	1709	5.10657
1710	12.1182	1710	51.2762	1710	9.23168	1710	31.3106	1710	12.9228	1710	65.47	1710	45.053	1710	63.4492	1710	5.47324
1711	12.1182	1711	51.2762	1711	7.09648	1711	32.3409	1711	10.0561	1711	65.9128	1711	45.053	1711	63.4492	1711	4.53992
1712	13.1515	1712	51.2762	1712	3.16228	1712	28.3712	1712	8.68948	1712	68.9557	1712	45.053	1712	63.4492	1712	4.53992
1713	12.1848	1713	52.8262	1713	8.66407	1713	31.4016	1713	8.68948	1713	66.4985	1713	50.703	1713	69.9691	1713	4.53992
1714	13.2182	1714	51.2762	1714	11.5659	1714	34.4318	1714	8.86948	1714	64.2414	1714	45.053	1714	71.3891	1714	4.53992
1715	13.6515	1715	51.2762	1715	14.3677	1715	34.4622	1715	9.74948	1715	64.2414	1715	45.053	1715	70.3091	1715	4.53992
1716	12.5848	1716	51.2762	1716	17.3695	1716	31.4925	1716	10.8295	1716	64.2414	1716	45.053	1716	67.8291	1716	4.53992
1717	12.1182	1717	51.2762	1717	19.0713	1717	28.5228	1717	9.10949	1717	65.2164	1717	45.053	1717	63.4492	1717	5.43991
1718	12.1182	1718	54.6764	1718	19.7731	1718	33.5531	1718	8.68948	1718	68.0914	1718	45.053	1718	63.4492	1718	6.23993
1719	12.2782	1719	51.2762	1719	19.1748	1719	33.5834	1719	8.78948	1719	67.4664	1719	45.053	1719	63.4492	1719	4.53992
1720	14.8382	1720	51.2762	1720	19.0767	1720	27.6137	1720	9.38948	1720	64.2414	1720	45.053	1720	63.4492	1720	4.53992
1721	16.1982	1721	51.2762	1721	21.6784	1721	28.644	1721	13.1895	1721	66.3414	1721	45.053	1721	68.3491	1721	4.53992
1722	13.2582	1722	51.2762	1722	16.0802	1722	29.6743	1722	10.5895	1722	64.2414	1722	45.053	1722	63.4492	1722	4.53992
1723	12.1182	1723	51.2762	1723	11.482	1723	29.7046	1723	8.68948	1723	64.2414	1723	45.053	1723	63.4492	1723	4.53992
1724	13.8182	1724	51.2762	1724	9.88383	1724	31.7349	1724	8.68948	1724	64.2414	1724	45.053	1724	63.4492	1724	4.53992
1725	15.5182	1725	51.2762	1725	12.3856	1725	33.7652	1725	8.68948	1725	64.2414	1725	45.053	1725	63.4492	1725	4.53992
1726	12.1182	1726	51.2762	1726	7.78742	1726	30.7955	1726	8.68948	1726	69.5414	1726	45.053	1726	63.4492	1726	6.59992
1727	12.1182	1727	51.2762	1727	5.28922	1727	30.8258	1727	9.33234	1727	68.6414	1727	45.053	1727	63.4492	1727	7.35992
1728	13.5182	1728	51.2762	1728	5.19102	1728	31.8561	1728	10.1752	1728	64.2414	1728	45.053	1728	63.4492	1728	7.21994
1729	13.5182	1729	51.2762	1729	6.19282	1729	31.8864	1729	11.718	1729	64.2414	1729	45.053	1729	68.0992	1729	8.87997
1730	14.2182	1730	51.2762	1730	6.19461	1730	30.9167	1730	10.9609	1730	65.6914	1730	45.053	1730	63.4492	1730	4.53992
1731	14.3182	1731	51.2762	1731	6.69641	1731	32.947	1731	11.6038	1731	64.2414	1731	48.253	1731	63.4492	1731	4.53992
1732	15.1182	1732	51.2762	1732	5.1982	1732	32.9773	1732	11.6466	1732	64.2414	1732	50.053	1732	63.4492	1732	4.53992
1733	17.0182	1733	51.2762	1733	0	1733	27.0076	1733	8.68948	1733	66.2414	1733	45.053	1733	69.5492	1733	4.53992
1734	16.4182	1734	59.1262	1734	4.36577	1734	31.0379	1734	11.0695	1734	64.2414	1734	49.303	1734	63.4492	1734	5.97324
1735	16.1182	1735	51.2762	1735	5.83154	1735	30.0682	1735	11.9495	1735	64.2414	1735	45.053	1735	63.4492	1735	5.70657
1736	14.5182	1736	51.2762	1736	5.19731	1736	26.0985	1736	11.5295	1736	64.2414	1736	45.053	1736	63.4492	1736	4.53992
1737	12.1182	1737	51.2762	1737	3.96308	1737	21.1288	1737	10.4095	1737	64.2414	1737	48.553	1737	63.4492	1737	4.53992
1738	15.2335	1738	51.2762	1738	1.42885	1738	27.1592	1738	8.68948	1738	65.0914	1738	45.053	1738	63.4492	1738	4.53992
1739	16.6489	1739	51.2762	1739	2.99462	1739	23.1895	1739	8.68948	1739	64.2414	1739	45.053	1739	63.4492	1739	6.0899
1740	15.7643	1740	51.2762	1740	4.86038	1740	19.2198	1740	8.68948	1740	64.2414	1740	45.053	1740	63.4492	1740	4.53992
1741	13.1797	1741	51.2762	1741	5.52615	1741	17.25	1741	8.68948	1741	64.2414	1741	45.053	1741	63.4492	1741	4.53992
1742	12.7951	1742	51.2762	1742	3.49192	1742	17.25	1742	11.7895	1742	64.2414	1742	45.053	1742	63.4492	1742	6.88992
1743	12.8105	1743	51.2762	1743	4.10969	1743	19.9167	1743	10.1895	1743	64.2414	1743	47.828	1743	63.4492	1743	4.53992
1744	13.4259	1744	51.2762	1744	4.42846	1744	18.5833	1744	11.2895	1744	64.2414	1744	48.903	1744	63.4492	1744	4.53992
1745	14.3412	1745	51.2762	1745	4.24623	1745	17.25	1745	12.8895	1745	64.2414	1745	47.278	1745	63.4492	1745	4.53992
1746	13.4566	1746	51.2762	1746	4.964	1746	20.25	1746	8.68948	1746	64.4914	1746	45.053	1746	63.4492	1746	4.53992
1747	14.672	1747	57.2096	1747	7.88277	1747	17.25	1747	10.8323	1747	64.2414	1747	47.153	1747	63.4492	1747	9.57324
1748	14.7874	1748	57.6429	1748	7.50054	1748	17.25	1748	11.1752	1748	64.2414	1748	45.053	1748	63.4492	1748	7.40659
1749	13.6028	1749	51.2762	1749	5.41831	1749	17.29	1749	10.5181	1749	64.2414	1749	45.053	1749	63.4492	1749	4.53992
1750	12.1182	1750	51.2762	1750	3.03708	1750	21.33	1750	11.0609	1750	64.2414	1750	53.353	1750	63.4492	1750	7.63995
1751	16.9848	1751	51.2762	1751	2.25485	1751	23.37	1751	9.50378	1751	64.2414	1751	50.353	1751	65.8825	1751	4.53992
1752	14.2515	1752	51.2762	1752	4.07261	1752	22.41	1752	9.04664	1752	66.0664	1752	45.053	1752	66.2158	1752	4.53992
1753	12.1182	1753	51.2762	1753	4.79139	1753	22.45	1753	8.68948	1753	67.2914	1753	45.053	1753	63.4492	1753	4.53992
1754	13.6896	1754	51.2762	1754	3.90915	1754	25.49	1754	8.68948	1754	65.4164	1754	46.603	1754	63.4492	1754	4.53992
1755	16.361	1755	51.2762	1755	5.42792	1755	19.53	1755	10.1228	1755	64.2414	1755	45.053	1755	63.4492	1755	4.53992
1756	14.3324	1756	51.2762	1756	4.24569	1756	20.57	1756	10.1562	1756	64.2414	1756	45.053	1756	63.4492	1756	6.97324
1757	13.0039	1757	51.2762	1757	4.76346	1757	23.61	1757	8.68948	1757	64.2414	1757	45.053	1757	63.4492	1757	7.10657
1758	13.3753	1758	58.6763	1758	4.98223	1758	24.65	1758	8.68948	1758	66.5914	1758	45.053	1758	63.4492	1758	4.53992
1759	14.1467	1759	51.2762	1759	0	1759	19.69	1759	12.0895	1759	64.2414	1759	45.053	1759	65.7492	1759	4.53992
1760	12.1182	1760	51.2762	1760	5.8596	1760	20.73	1760	10.8895	1760	66.2414	1760	45.053	1760	71.0492	1760	8.93991
1761	13.0566	1761	51.2762	1761	6.0202	1761	22.77	1761	8.68948	1761	64.2414	1761	45.603	1761	69.4492	1761	8.43991
1762	15.2951	1762	53.3562	1762	3.8798	1762	22.81	1762	8.68948	1762	64.2414	1762	45.053	1762	67.7492	1762	7.2399
1763	17.2336	1763	55.3362	1763	1.6394	1763	20.85	1763	10.3561	1763	68.6914	1763	45.053	1763	69.2492	1763	7.93991
1764	15.772	1764	58.316	1764	0	1764	18.89	1764	10.3228	1764	64.2414	1764	50.5864	1764	63.4492	1764	4.53992
1765	14.3105	1765	58.0961	1765	0.8998	1765	19.93	1765	8.68948	1765	64.2414	1765	48.5197	1765	63.4492	1765	4.53992
1766	13.5489	1766	51.2762	1766	1.9996	1766	18.97	1766	8.68948	1766	67.3414	1766	46.953	1766	63.4492	1766	4.53992
1767	13.2874	1767	51.2762	1767	2.2004	1767	18.01	1767	9.88948	1767	70.3414	1767	48.6864	1767	65.2492	1767	4.53992
1768	14.8259	1768	51.2762	1768	0.4002	1768	21.05	1768	8.68948	1768	64.2414	1768	51.7197	1768	63.4492	1768	4.53992
1769	14.0643	1769	51.2762	1769	0	1769	20.09	1769	11.7395	1769	67.9914	1769	45.053	1769	66.3092	1769	4.53992
1770	14.7028	1770	51.2762	1770	0.521	1770	19.13	1770	12.7895	1770	67.7414	1770	45.053	1770	66.1692	1770	8.17325
1771	15.0412	1771	55.6096	1771	2.141	1771	19.17	1771	11.6395	1771	65.5914	1771	46.703	1771	64.9292	1771	9.50659
1772	13.7797	1772	60.1429	1772	5.261	1772	20.21	1772	8.68948	1772	64.2414	1772	45.053	1772	64.9892	1772	4.53992
1773	12.1182	1773	51.2762	1773	1.882	1773	17.25	1773	16.1109	1773	64.2414	1773	47.153	1773	63.4492	1773	9.37326
1774	12.1182	1774	51.2762	1774	2.202	1774	17.25	1774	14.5323	1774	66.6664	1774	49.953	1774	63.4492	1774	6.40659
1775	13.7626	1775	51.2762	1775	3.323	1775	17.5	1775	13.2538	1775	71.3914	1775	48.953	1775	63.4492	1775	4.53992
1776	15.7071	1776	51.2762	1776	3.443	1776	18.75	1776	13.9752	1776	73.8164	1776	45.053	1776	63.4492	1776	5.43991
1777	15.2515	1777	51.2762	1777	2.063	1777	18	1777	12.8966	1777	64.2414	1777	45.053	1777	63.4492	1777	5.63992
1778	14.6959	1778	51.2762	1778	4.184	1778	17.25	1778	12.218	1778	72.5664	1778	45.053	1778	66.6825	1778	4.53992
1779	13.4404	1779	51.2762	1779	5.504	1779	20.25	1779	11.3395	1779	71.7914	1779	46.6863	1779	67.5158	1779	5.38992
1780	14.1848	1780	51.2762	1780	5.124	1780	20.25	1780	10.3609	1780	67.8165	1780	47.4197	1780	67.7492	1780	4.53992
1781	17.6293	1781	51.2762	1781	3.245	1781	17.25	1781	9.88233	1781	66.5415	1781	45.053	1781	69.4825	1781	4.53992
1782	13.5737	1782	51.2762	1782	4.165	1782	21.2833	1782	12.3038	1782	66.9665	1782	45.053	1782	67.4158	1782	4.53992
1783	12.1182	1783	51.2762	1783	4.885	1783	23.3167	1783	10.4252	1783	68.7915	1783	52.053	1783	63.4492	1783	6.63992
1784	12.1182	1784	51.2762	1784	3.306	1784	20.35	1784	9.24661	1784	67.1165	1784	50.253	1784	63.4492	1784	4.53992
1785	12.9801	1785	51.2762	1785	1.726	1785	18.3833	1785	8.96804	1785	64.2414	1785	45.053	1785	64.6992	1785	4.53992
1786	16.042	1786	51.2762	1786	4.803	1786	28.4167	1786	8.68948	1786	67.1081	1786	53.703	1786	63.4492	1786	8.0899
1787	13.1039	1787	62.0762	1787	5.179	1787	22.45	1787	9.24504	1787	68.7748	1787	52.253	1787	63.4492	1787	4.53992
1788	12.4658	1788	58.7761	1788	5.056	1788	24.4833	1788	9.6006	1788	64.2414	1788	47.503	1788	63.4492	1788	4.53992
1789	14.9277	1789	51.2762	1789	3.733	1789	27.5167	1789	10.4561	1789	64.2414	1789	45.053	1789	64.9992	1789	4.53992
1790	18.6896	1790	51.2762	1790	2.809	1790	27.55	1790	12.4117	1790	64.2414	1790	45.853	1790	63.4492	1790	4.53992
1791	15.8515	1791	51.2762	1791	10.486	1791	29.5833	1791	13.3673	1791	64.2414	1791	45.053	1791	67.2825	1791	4.53992
1792	13.8134	1792	51.2762	1792	3.262	1792	23.6167	1792	9.92283	1792	65.4414	1792	45.053	1792	67.7158	1792	4.53992
1793	14.6753	1793	51.2762	1793	0.939	1793	21.65	1793	9.27839	1793	64.8414	1793	45.753	1793	63.4492	1793	4.53992
1794	16.6372	1794	51.2762	1794	2.069	1794	20.6833	1794	9.93394	1794	64.2414	1794	45.053	1794	63.4492	1794	4.53992
1795	17.2991	1795	51.2762	1795	1.299	1795	19.7167	1795	8.68948	1795	66.6081	1795	45.053	1795	63.4492	1795	4.53992
1796	13.061	1796	51.2762	1796	4.229	1796	20.75	1796	8.68948	1796	66.8748	1796	47.1197	1796	63.4492	1796	4.53992
1797	13.1229	1797	51.2762	1797	3.459	1797	20.7833	1797	9.95615	1797	64.2414	1797	46.4863	1797	64.7991	1797	4.53992
1798	14.8848	1798	51.2762	1798	4.29	1798	22.8167	1798	10.8228	1798	64.2414	1798	45.053	1798	63.4492	1798	7.50659
1799	16.5467	1799	51.2762	1799	5.12	1799	23.85	1799	10.9895	1799	64.2414	1799	45.053	1799	63.4492	1799	10.5732
1800	16.8086	1800	51.2762	1800	0.55	1800	17.8833	1800	12.0562	1800	64.2414	1800	45.053	1800	63.4492	1800	4.53992
1801	13.9705	1801	51.2762	1801	6.08	1801	19.9167	1801	10.7228	1801	64.2414	1801	47.153	1801	65.8491	1801	4.53992
1802	15.8324	1802	51.2762	1802	4.21	1802	19.95	1802	8.68948	1802	64.2414	1802	45.053	1802	65.3491	1802	4.53992
1803	17.3943	1803	56.0262	1803	3.44	1803	20.9833	1803	8.68948	1803	64.2414	1803	45.053	1803	66.3491	1803	4.53992
1804	16.2563	1804	51.2762	1804	4.87	1804	24.0167	1804	10.5895	1804	64.2414	1804	45.653	1804	67.8491	1804	4.53992
1805	12.1182	1805	51.2762	1805	0	1805	19.05	1805	8.68948	1805	64.2414	1805	45.053	1805	63.4492	1805	8.00659
1806	15.5404	1806	55.8763	1806	3.24032	1806	26.0833	1806	9.69948	1806	64.2414	1806	45.053	1806	63.4492	1806	7.27325
1807	15.6626	1807	51.2762	1807	4.58065	1807	23.1167	1807	11.0095	1807	64.2414	1807	45.053	1807	63.4492	1807	4.53992
1808	14.0848	1808	51.2762	1808	3.72197	1808	20.15	1808	10.9195	1808	64.2414	1808	45.053	1808	65.1825	1808	4.53992
1809	13.3071	1809	51.2762	1809	2.06229	1809	24.1833	1809	9.72948	1809	65.9414	1809	45.053	1809	66.5158	1809	8.28992
1810	15.7293	1810	51.2762	1810	1.90262	1810	20.2167	1810	11.9395	1810	64.2414	1810	45.053	1810	63.4492	1810	4.53992
1811	15.9515	1811	51.2762	1811	1.64294	1811	17.25	1811	11.6495	1811	64.2414	1811	46.528	1811	63.4492	1811	4.53992
1812	14.3737	1812	51.2762	1812	0.78326	1812	19.25	1812	9.75947	1812	64.2414	1812	49.203	1812	63.4492	1812	4.53992
1813	13.1959	1813	51.2762	1813	2.69459	1813	22.25	1813	9.26947	1813	64.2414	1813	48.878	1813	63.4492	1813	4.53992
1814	13.6182	1814	51.2762	1814	7.60691	1814	21.25	1814	10.4795	1814	67.4414	1814	45.053	1814	63.4492	1814	4.53992
1815	14.9404	1815	51.2762	1815	4.11824	1815	24.25	1815	8.68948	1815	64.2414	1815	48.6197	1815	63.4492	1815	4.53992
1816	15.8626	1816	51.2762	1816	5.32956	1816	22.25	1816	8.68948	1816	64.2414	1816	47.9864	1816	63.4492	1816	4.53992
1817	14.8848	1817	51.2762	1817	5.34188	1817	21.25	1817	9.68948	1817	64.2414	1817	45.053	1817	63.4492	1817	4.53992
1818	12.7071	1818	51.2762	1818	3.95321	1818	22.25	1818	10.6895	1818	64.2414	1818	45.053	1818	63.4492	1818	4.53992
1819	13.2293	1819	51.2762	1819	2.86453	1819	25.25	1819	8.68948	1819	65.8748	1819	46.5197	1819	63.4492	1819	4.53992
1820	16.9515	1820	51.2762	1820	1.57685	1820	21.25	1820	8.68948	1820	67.4081	1820	49.7863	1820	64.1158	1820	7.03992
1821	14.9737	1821	51.2762	1821	2.18818	1821	20.25	1821	8.68948	1821	64.2414	1821	45.053	1821	67.4825	1821	4.53992
1822	15.3959	1822	51.2762	1822	3.9995	1822	18.25	1822	10.0784	1822	64.2414	1822	45.053	1822	63.4492	1822	4.53992
1823	16.2182	1823	51.2762	1823	5.41182	1823	17.25	1823	12.5673	1823	64.2414	1823	45.053	1823	63.4492	1823	4.53992
1824	13.7404	1824	51.2762	1824	4.52315	1824	24.25	1824	10.6562	1824	64.2414	1824	45.053	1824	67.9492	1824	4.53992
1825	14.8626	1825	51.2762	1825	1.33447	1825	22.25	1825	14.745	1825	64.2414	1825	49.0863	1825	63.4492	1825	8.23993
1826	13.3848	1826	51.2762	1826	1.04679	1826	22.25	1826	13.4339	1826	64.2414	1826	48.6197	1826	63.4492	1826	4.53992
1827	12.907	1827	51.2762	1827	0.75812	1827	22.25	1827	11.3228	1827	66.4748	1827	45.053	1827	63.4492	1827	4.53992
1828	14.2293	1828	51.2762	1828	1.49644	1828	21.25	1828	10.7117	1828	68.8081	1828	45.053	1828	63.4492	1828	4.53992
1829	15.3515	1829	51.2762	1829	4.33476	1829	20.25	1829	12.6006	1829	64.2414	1829	45.993	1829	63.4492	1829	4.53992
1830	18.0737	1830	51.2762	1830	2.67309	1830	23.25	1830	8.68948	1830	69.4614	1830	50.133	1830	64.2742	1830	5.23993
1831	13.8959	1831	51.2762	1831	3.21141	1831	18.25	1831	11.3673	1831	65.5814	1831	49.573	1831	66.3991	1831	4.83993
1832	12.1182	1832	51.2762	1832	3.64973	1832	17.25	1832	13.145	1832	66.0014	1832	47.513	1832	65.7241	1832	4.53992
1833	12.7182	1833	51.2762	1833	4.58806	1833	18.25	1833	12.7228	1833	67.5214	1833	45.053	1833	63.4492	1833	4.53992
1834	13.3182	1834	51.2762	1834	6.52638	1834	17.25	1834	13.5006	1834	64.2414	1834	45.053	1834	63.4492	1834	4.53992
1835	12.9182	1835	51.2762	1835	2.8647	1835	23.25	1835	13.2784	1835	66.1414	1835	45.053	1835	63.4492	1835	4.53992
1836	15.3182	1836	51.2762	1836	2.40303	1836	20.25	1836	10.9561	1836	64.2414	1836	45.053	1836	63.4492	1836	4.53992
1837	13.8182	1837	51.2762	1837	3.04135	1837	19.25	1837	11.4339	1837	64.2414	1837	48.2863	1837	63.4492	1837	4.53992
1838	12.1182	1838	51.2762	1838	3.57967	1838	20.25	1838	11.8117	1838	64.2414	1838	49.2197	1838	63.4492	1838	4.53992
1839	13.5198	1839	51.2762	1839	2.718	1839	19.25	1839	8.68948	1839	64.2414	1839	45.053	1839	64.2992	1839	4.53992
1840	14.5213	1840	51.2762	1840	0.35632	1840	21.25	1840	11.3895	1840	64.2414	1840	47.353	1840	63.4492	1840	4.53992
1841	14.6229	1841	51.2762	1841	3.79464	1841	19.25	1841	12.4895	1841	64.2414	1841	47.853	1841	66.1492	1841	4.53992
1842	15.2245	1842	51.2762	1842	4.53297	1842	21.25	1842	10.5895	1842	64.2414	1842	45.053	1842	63.4492	1842	4.53992
1843	15.9261	1843	51.2762	1843	3.07129	1843	23.25	1843	8.68948	1843	64.2414	1843	45.053	1843	63.4492	1843	4.53992
1844	15.9277	1844	51.2762	1844	1.70961	1844	24.25	1844	8.68948	1844	64.2414	1844	47.2863	1844	65.6992	1844	4.53992
1845	12.6293	1845	51.2762	1845	3.64794	1845	23.25	1845	9.68949	1845	64.2414	1845	48.2197	1845	63.4492	1845	4.53992
1846	14.1309	1846	51.2762	1846	2.98626	1846	25.25	1846	8.68948	1846	64.2414	1846	45.053	1846	63.4492	1846	7.5899
1847	14.4324	1847	51.2762	1847	0.72458	1847	23.25	1847	9.70948	1847	64.2414	1847	45.053	1847	67.6092	1847	4.53992
1848	13.834	1848	51.2762	1848	0.94191	1848	19.25	1848	10.0295	1848	64.8414	1848	45.053	1848	71.8692	1848	4.53992
1849	13.8356	1849	51.2762	1849	2.75923	1849	17.25	1849	9.64948	1849	65.8414	1849	45.053	1849	70.1291	1849	9.4899
1850	16.9372	1850	51.2762	1850	0.57555	1850	24.25	1850	10.2695	1850	65.7414	1850	45.053	1850	67.3891	1850	4.53992
1851	13.7388	1851	51.2762	1851	3.49288	1851	23.25	1851	8.68948	1851	67.8414	1851	45.053	1851	63.4492	1851	4.53992
1852	14.0404	1852	51.2762	1852	3.4102	1852	21.25	1852	8.68948	1852	64.2414	1852	45.053	1852	63.4492	1852	4.53992
1853	13.542	1853	51.2762	1853	4.22753	1853	19.25	1853	10.0395	1853	64.2414	1853	46.3863	1853	63.4492	1853	4.53992
1854	12.7436	1854	51.2762	1854	5.74385	1854	19.25	1854	11.4895	1854	64.2414	1854	47.6197	1854	63.4492	1854	6.73991
1855	13.3452	1855	51.2762	1855	3.36117	1855	21.25	1855	11.9395	1855	64.2414	1855	45.053	1855	63.4492	1855	9.53992
1856	12.5467	1856	51.2762	1856	1.8785	1856	21.25	1856	8.68948	1856	64.4414	1856	45.053	1856	63.4492	1856	4.53992
1857	12.7483	1857	51.2762	1857	2.79582	1857	21.25	1857	8.68948	1857	65.0414	1857	45.528	1857	66.3825	1857	5.59992
1858	12.9499	1858	51.2762	1858	4.81214	1858	20.25	1858	10.3561	1858	64.2414	1858	46.403	1858	66.1158	1858	6.85991
1859	13.1515	1859	51.2762	1859	6.02947	1859	19.25	1859	12.0228	1859	64.2414	1859	46.678	1859	63.4492	1859	8.71991
1860	14.4531	1860	51.2762	1860	5.14679	1860	19.25	1860	10.6895	1860	66.3914	1860	45.053	1860	63.4492	1860	10.1799
1861	15.0547	1861	51.2762	1861	3.96411	1861	19.25	1861	10.3561	1861	64.2414	1861	45.053	1861	63.4492	1861	4.53992
1862	13.6563	1862	51.2762	1862	2.48044	1862	23.25	1862	11.1228	1862	64.2414	1862	45.053	1862	63.4492	1862	4.53992
1863	13.9579	1863	51.2762	1863	0.69776	1863	19.25	1863	8.68948	1863	64.2414	1863	45.6863	1863	65.9825	1863	6.60658
1864	14.5594	1864	51.2762	1864	0.71608	1864	19.25	1864	8.68948	1864	66.1748	1864	45.7197	1864	66.2158	1864	7.37324
1865	14.161	1865	51.2762	1865	2.43441	1865	22.25	1865	10.0752	1865	68.6081	1865	45.053	1865	63.4492	1865	4.53992
1866	12.5626	1866	51.2762	1866	1.75273	1866	18.25	1866	11.7609	1866	64.2414	1866	45.053	1866	65.6492	1866	4.53992
1867	13.7642	1867	51.2762	1867	1.17105	1867	24.25	1867	10.4466	1867	66.0414	1867	45.053	1867	63.4492	1867	4.53992
1868	13.8658	1868	51.2762	1868	2.58938	1868	19.25	1868	9.93234	1868	64.2414	1868	45.053	1868	63.4492	1868	4.53992
1869	14.4674	1869	51.2762	1869	4.6077	1869	18.25	1869	11.0181	1869	64.2414	1869	45.953	1869	63.4492	1869	4.53992
1870	14.169	1870	51.2762	1870	4.82602	1870	20.25	1870	11.1038	1870	64.2414	1870	47.153	1870	63.4492	1870	4.53992
1871	13.1705	1871	51.2762	1871	2.14435	1871	19.25	1871	8.68948	1871	64.2414	1871	47.553	1871	63.4492	1871	6.2399
1872	14.3721	1872	51.2762	1872	1.06267	1872	19.25	1872	10.0061	1872	69.0414	1872	45.053	1872	63.4492	1872	4.53992
1873	12.5737	1873	51.2762	1873	3.18099	1873	23.25	1873	10.4228	1873	65.5414	1873	50.5863	1873	63.4492	1873	4.53992
1874	12.7753	1874	51.2762	1874	1.29932	1874	17.25	1874	12.3395	1874	64.2414	1874	47.2197	1874	64.7492	1874	4.53992
1875	12.9769	1875	51.2762	1875	1.41764	1875	17.25	1875	12.6562	1875	66.7664	1875	45.053	1875	65.0492	1875	4.53992
1876	13.3785	1876	51.2762	1876	3.73596	1876	18.25	1876	10.5728	1876	69.2914	1876	47.453	1876	63.7492	1876	4.53992
1877	14.9801	1877	51.2762	1877	3.75429	1877	20.25	1877	8.68948	1877	67.4164	1877	45.053	1877	63.4492	1877	4.53992
1878	16.6817	1878	51.2762	1878	3.97261	1878	23.25	1878	8.68948	1878	64.2414	1878	45.053	1878	63.4492	1878	4.53992
1879	14.2832	1879	51.2762	1879	3.49093	1879	24.25	1879	11.4728	1879	66.5664	1879	45.053	1879	63.4492	1879	4.53992
1880	12.4848	1880	51.2762	1880	3.40926	1880	20.25	1880	13.9561	1880	67.5914	1880	45.053	1880	63.4492	1880	7.40659
1881	13.2864	1881	51.2762	1881	3.92758	1881	19.25	1881	13.4395	1881	66.6164	1881	45.053	1881	63.4492	1881	8.77325
1882	15.288	1882	51.2762	1882	4.04591	1882	22.25	1882	10.2228	1882	64.2414	1882	45.053	1882	63.4492	1882	4.53992
1883	12.9896	1883	51.2762	1883	5.56423	1883	22.25	1883	12.2061	1883	64.2414	1883	45.7863	1883	63.4492	1883	4.53992
1884	12.6912	1884	51.2762	1884	2.08255	1884	18.25	1884	8.68948	1884	65.7914	1884	46.8197	1884	64.8158	1884	9.06492
1885	12.1928	1885	51.2762	1885	3.70087	1885	19.25	1885	11.7495	1885	64.2414	1885	45.053	1885	66.3825	1885	8.48991
1886	12.3943	1886	51.2762	1886	4.4192	1886	19.25	1886	12.2095	1886	64.2414	1886	45.053	1886	63.4492	1886	6.41491
1887	13.3959	1887	51.2762	1887	3.23752	1887	17.25	1887	10.3695	1887	65.4914	1887	45.053	1887	63.4492	1887	4.53992
1888	13.6975	1888	51.2762	1888	1.05584	1888	17.25	1888	10.2295	1888	64.2414	1888	45.853	1888	65.6492	1888	4.53992
1889	12.8991	1889	51.2762	1889	2.27417	1889	17.25	1889	8.68948	1889	64.2414	1889	45.053	1889	63.4492	1889	8.13992
1890	15.6007	1890	51.2762	1890	3.39249	1890	17.25	1890	9.49504	1890	67.9414	1890	46.203	1890	63.8492	1890	4.53992
1891	14.6023	1891	51.2762	1891	3.51082	1891	18.25	1891	11.7006	1891	66.3414	1891	45.053	1891	63.4492	1891	4.53992
1892	14.4039	1892	51.2762	1892	2.12914	1892	18.25	1892	13.4062	1892	64.2414	1892	45.053	1892	63.4492	1892	6.07325
1893	15.3055	1893	51.2762	1893	0.64746	1893	18.25	1893	13.4117	1893	64.2414	1893	45.953	1893	63.4492	1893	7.30658
1894	14.007	1894	60.6762	1894	1.10879	1894	21.25	1894	10.4173	1894	64.2414	1894	45.053	1894	63.4492	1894	4.53992
1895	12.7086	1895	51.2762	1895	3.36911	1895	20.25	1895	10.7228	1895	64.2414	1895	45.053	1895	63.4492	1895	6.48991
1896	13.0102	1896	51.2762	1896	2.13043	1896	19.25	1896	10.7284	1896	65.3414	1896	45.053	1896	63.4492	1896	4.53992
1897	15.0118	1897	51.2762	1897	1.89076	1897	18.25	1897	12.1339	1897	64.2414	1897	45.053	1897	63.8158	1897	4.53992
1898	14.2134	1898	51.2762	1898	3.25208	1898	18.25	1898	12.5395	1898	64.2414	1898	45.053	1898	63.9825	1898	4.53992
1899	12.515	1899	51.2762	1899	3.7124	1899	20.25	1899	12.145	1899	65.5914	1899	45.053	1899	63.4492	1899	4.53992
1900	12.7166	1900	51.2762	1900	0.87373	1900	22.25	1900	13.3506	1900	64.2414	1900	47.453	1900	63.4492	1900	4.53992
1901	12.1182	1901	51.2762	1901	0.63405	1901	18.25	1901	13.4561	1901	64.2414	1901	46.953	1901	63.4492	1901	4.53992
1902	12.9202	1902	51.2762	1902	2.72837	1902	17.25	1902	14.3617	1902	64.2414	1902	45.053	1902	63.6491	1902	4.53992
1903	13.3222	1903	51.2762	1903	1.2227	1903	19.25	1903	14.6673	1903	64.8914	1903	46.273	1903	63.4492	1903	6.03992
1904	12.9242	1904	51.2762	1904	1.41702	1904	22.25	1904	13.8728	1904	64.2414	1904	47.493	1904	63.4492	1904	8.93991
1905	12.8262	1905	51.2762	1905	3.11134	1905	20.25	1905	13.8784	1905	64.2414	1905	48.813	1905	63.4492	1905	8.93991
1906	13.3282	1906	51.2762	1906	1.70567	1906	17.25	1906	14.3839	1906	64.2414	1906	50.433	1906	65.4492	1906	4.53992
1907	12.7302	1907	51.2762	1907	0	1907	21.25	1907	8.68948	1907	67.7129	1907	45.053	1907	63.4492	1907	8.26492
1908	15.4322	1908	51.2762	1908	1.996	1908	17.25	1908	9.6252	1908	66.0843	1908	45.7863	1908	65.8492	1908	10.0899
1909	14.0342	1909	51.2762	1909	1.492	1909	17.25	1909	11.6609	1909	65.9557	1909	46.0197	1909	63.4492	1909	7.21491
1910	13.0362	1910	51.2762	1910	1.288	1910	17.25	1910	13.1966	1910	65.6271	1910	45.053	1910	63.4492	1910	4.53992
1911	13.4382	1911	51.2762	1911	0.984	1911	17.25	1911	13.0323	1911	65.7986	1911	45.053	1911	64.0992	1911	4.53992
1912	13.9402	1912	51.2762	1912	0.86	1912	17.25	1912	11.3681	1912	66.47	1912	45.053	1912	63.4492	1912	4.53992
1913	14.7422	1913	57.6762	1913	3.535	1913	17.25	1913	12.8038	1913	64.2414	1913	45.453	1913	63.4492	1913	4.53992
1914	12.4442	1914	51.2762	1914	4.01	1914	17.25	1914	12.7395	1914	68.5164	1914	46.353	1914	63.4492	1914	4.53992
1915	13.0462	1915	51.2762	1915	0.885	1915	17.25	1915	12.6752	1915	66.0914	1915	46.353	1915	63.4492	1915	4.53992
1916	14.6482	1916	51.2762	1916	1.761	1916	18.25	1916	11.8109	1916	65.7664	1916	45.053	1916	63.4492	1916	8.23992
1917	15.0502	1917	51.2762	1917	3.936	1917	18.25	1917	11.8466	1917	64.2414	1917	45.053	1917	63.4492	1917	8.63992
1918	14.9522	1918	51.2762	1918	4.111	1918	19.25	1918	13.4823	1918	64.2414	1918	46.653	1918	64.4242	1918	4.53992
1919	14.8542	1919	51.2762	1919	4.186	1919	18.25	1919	11.418	1919	65.7581	1919	45.053	1919	65.8992	1919	8.31492
1920	14.7562	1920	51.2762	1920	1.462	1920	21.25	1920	9.55377	1920	67.1748	1920	45.053	1920	68.6742	1920	9.48992
1921	12.4582	1921	51.2762	1921	0.437	1921	20.25	1921	8.68948	1921	65.8914	1921	46.6197	1921	63.4492	1921	5.86492
1922	12.8602	1922	51.2762	1922	0.898	1922	19.25	1922	10.0228	1922	66.3081	1922	46.9863	1922	63.4492	1922	4.53992
1923	14.2622	1923	51.2762	1923	3.759	1923	18.25	1923	13.1562	1923	65.4248	1923	45.053	1923	64.2992	1923	7.16492
1924	14.5642	1924	51.2762	1924	6.02	1924	19.25	1924	14.4895	1924	64.2414	1924	45.053	1924	65.5492	1924	10.1899
1925	15.5662	1925	51.2762	1925	3.08	1925	20.25	1925	13.3228	1925	65.7814	1925	45.3863	1925	65.3992	1925	9.31492
1926	13.0682	1926	51.2762	1926	3.741	1926	17.25	1926	12.0562	1926	64.4214	1926	48.5197	1926	63.4492	1926	4.53992
1927	13.7702	1927	51.2762	1927	1.602	1927	17.25	1927	11.8895	1927	65.9614	1927	46.853	1927	63.4492	1927	6.88992
1928	15.0722	1928	51.2762	1928	1.963	1928	17.25	1928	10.9228	1928	64.6014	1928	45.1863	1928	63.4492	1928	4.53992
1929	15.2742	1929	51.2762	1929	0.624	1929	18.25	1929	9.55615	1929	64.2414	1929	45.6197	1929	64.6742	1929	6.67325
1930	14.6762	1930	51.2762	1930	1.088	1930	20.25	1930	10.1895	1930	64.9414	1930	45.053	1930	65.4992	1930	8.20658
1931	14.2782	1931	51.2762	1931	3.851	1931	18.25	1931	12.6228	1931	64.2414	1931	45.053	1931	65.5242	1931	4.53992
1932	16.0802	1932	51.2762	1932	2.915	1932	19.25	1932	11.4561	1932	64.2414	1932	45.6197	1932	63.4492	1932	4.53992
1933	12.7822	1933	54.8263	1933	4.079	1933	24.25	1933	10.4895	1933	64.2414	1933	46.1863	1933	65.0491	1933	4.53992
1934	12.1842	1934	51.2762	1934	2.942	1934	23.25	1934	10.6228	1934	64.2414	1934	45.053	1934	63.4492	1934	4.53992
1935	12.7862	1935	51.2762	1935	2.806	1935	17.25	1935	9.75615	1935	67.9581	1935	46.853	1935	63.4492	1935	8.15658
1936	12.8882	1936	51.2762	1936	3.769	1936	17.25	1936	10.5895	1936	68.9748	1936	47.053	1936	63.4492	1936	10.1732
1937	13.2902	1937	51.2762	1937	5.333	1937	19.25	1937	11.9228	1937	66.2914	1937	45.053	1937	63.4492	1937	8.78992
1938	15.4922	1938	51.2762	1938	5.597	1938	17.25	1938	11.0562	1938	65.9081	1938	45.053	1938	66.1741	1938	7.90658
1939	13.0942	1939	51.2762	1939	3.56	1939	20.25	1939	8.68948	1939	66.6248	1939	46.353	1939	66.6992	1939	8.12325
1940	12.3962	1940	51.2762	1940	0.624	1940	17.25	1940	8.91448	1940	64.2414	1940	45.053	1940	65.9241	1940	4.53992
1941	12.4982	1941	51.2762	1941	4.778	1941	17.25	1941	11.3395	1941	64.2414	1941	45.053	1941	63.4492	1941	5.13992
1942	12.7002	1942	51.2762	1942	4.232	1942	21.25	1942	9.86448	1942	64.2414	1942	45.778	1942	63.4492	1942	5.33991
1943	12.3022	1943	51.2762	1943	4.786	1943	23.25	1943	8.68948	1943	64.2414	1943	47.303	1943	63.4492	1943	4.53992
1944	12.4042	1944	51.2762	1944	7.039	1944	19.25	1944	9.68948	1944	64.3414	1944	47.028	1944	63.4492	1944	4.53992
1945	12.8062	1945	51.2762	1945	5.893	1945	18.25	1945	9.48948	1945	66.3414	1945	45.053	1945	63.4492	1945	4.53992
1946	12.2082	1946	51.2762	1946	2.947	1946	18.25	1946	9.68948	1946	64.2414	1946	50.803	1946	63.4492	1946	10.8899
1947	12.6102	1947	51.2762	1947	3.001	1947	18.25	1947	11.5895	1947	64.2414	1947	45.053	1947	63.4492	1947	4.53992
1948	13.1122	1948	51.2762	1948	0.655	1948	18.25	1948	8.68948	1948	64.2414	1948	45.053	1948	64.5991	1948	4.53992
1949	15.8142	1949	51.2762	1949	1.909	1949	19.25	1949	8.68948	1949	66.8414	1949	45.253	1949	63.4492	1949	4.53992
1950	14.2162	1950	51.2762	1950	4.762	1950	19.25	1950	9.28948	1950	68.3414	1950	45.053	1950	63.4492	1950	5.98992
1951	12.1182	1951	51.2762	1951	4.616	1951	19.25	1951	8.68948	1951	66.4414	1951	45.053	1951	63.4492	1951	8.33992
1952	12.5214	1952	53.5763	1952	1.07	1952	20.25	1952	8.9713	1952	64.2414	1952	45.053	1952	63.4492	1952	9.18991
1953	14.5246	1953	51.2762	1953	0.624	1953	18.25	1953	9.25312	1953	67.9748	1953	46.053	1953	68.2092	1953	7.13992
1954	12.5278	1954	51.2762	1954	3.037	1954	18.25	1954	11.9349	1954	68.9081	1954	47.853	1954	64.6692	1954	7.38991
1955	15.9311	1955	51.2762	1955	2.249	1955	19.25	1955	12.1168	1955	65.9414	1955	45.053	1955	65.4292	1955	4.53992
1956	14.7343	1956	51.2762	1956	2.362	1956	18.25	1956	12.8986	1956	66.3748	1956	45.053	1956	65.2892	1956	5.98991
1957	13.8375	1957	51.2762	1957	2.174	1957	17.25	1957	12.8804	1957	66.0081	1957	46.2197	1957	63.4492	1957	4.53992
1958	14.0407	1958	51.2762	1958	1.587	1958	19.25	1958	13.2622	1958	64.2414	1958	47.0863	1958	63.4492	1958	4.53992
1959	12.444	1959	51.2762	1959	2.399	1959	22.25	1959	13.844	1959	64.2414	1959	45.053	1959	66.7492	1959	6.17325
1960	14.5472	1960	51.2762	1960	3.112	1960	22.25	1960	12.9259	1960	64.2414	1960	46.628	1960	63.4492	1960	7.00658
1961	12.9504	1961	51.2762	1961	4.824	1961	18.25	1961	10.6077	1961	69.697	1961	49.503	1961	64.9492	1961	5.63992
1962	15.3537	1962	51.2762	1962	3.837	1962	20.25	1962	8.68948	1962	71.9525	1962	48.678	1962	63.4492	1962	4.77325
1963	12.9569	1963	51.2762	1963	1.149	1963	17.25	1963	11.7466	1963	72.2081	1963	45.053	1963	64.7992	1963	5.10658
1964	12.4601	1964	51.2762	1964	1.062	1964	17.25	1964	12.1038	1964	70.2636	1964	45.5905	1964	63.4492	1964	4.53992
1965	12.6633	1965	51.2762	1965	2.874	1965	17.25	1965	11.7609	1965	67.5192	1965	48.428	1965	63.4492	1965	4.53992
1966	12.6666	1966	51.2762	1966	3.587	1966	17.25	1966	12.5181	1966	66.3748	1966	49.0655	1966	67.1825	1966	4.53992
1967	12.4698	1967	51.2762	1967	0.599	1967	20.25	1967	11.3752	1967	66.4303	1967	50.103	1967	68.0158	1967	6.73992
1968	12.273	1968	54.7263	1968	1.112	1968	17.25	1968	10.5323	1968	67.3859	1968	50.2405	1968	63.4492	1968	4.53992
1969	12.7762	1969	51.2762	1969	0.624	1969	21.25	1969	10.8895	1969	64.2414	1969	48.678	1969	64.8992	1969	6.83992
1970	13.7795	1970	51.2762	1970	1.211	1970	18.25	1970	10.7466	1970	65.7414	1970	47.0155	1970	63.4492	1970	4.53992
1971	12.9827	1971	53.3762	1971	0.897	1971	18.25	1971	12.2038	1971	64.2414	1971	45.053	1971	63.4492	1971	4.53992
1972	12.1859	1972	51.2762	1972	1.184	1972	19.25	1972	11.4609	1972	64.2414	1972	45.053	1972	63.4492	1972	5.63992
1973	12.2891	1973	51.2762	1973	1.671	1973	18.25	1973	9.71805	1973	66.7248	1973	46.873	1973	63.4492	1973	4.53992
1974	12.1924	1974	51.2762	1974	1.757	1974	19.25	1974	10.8752	1974	67.4081	1974	48.693	1974	64.7742	1974	4.53992
1975	13.0956	1975	51.2762	1975	4.944	1975	17.25	1975	12.6323	1975	68.2914	1975	49.013	1975	66.4992	1975	7.57992
1976	14.2988	1976	51.2762	1976	2.131	1976	18.25	1976	8.68948	1976	66.8748	1976	48.033	1976	66.1242	1976	6.11992
1977	15.702	1977	53.5262	1977	3.017	1977	17.25	1977	8.88948	1977	65.6581	1977	45.053	1977	63.4492	1977	9.75992
1978	14.4053	1978	51.2762	1978	5.304	1978	17.25	1978	9.18948	1978	64.2414	1978	48.9155	1978	63.4492	1978	7.19992
1979	12.5085	1979	51.2762	1979	4.591	1979	18.25	1979	10.8895	1979	65.7914	1979	48.278	1979	64.0892	1979	4.53992
1980	12.4117	1980	51.2762	1980	3.777	1980	18.25	1980	11.1895	1980	67.3414	1980	48.7405	1980	65.6292	1980	4.53992
1981	12.3149	1981	51.2762	1981	4.364	1981	18.25	1981	11.0895	1981	66.4914	1981	50.303	1981	66.2692	1981	4.53992
1982	12.1182	1982	51.2762	1982	4.351	1982	19.25	1982	11.7895	1982	64.2414	1982	48.1655	1982	64.9092	1982	4.53992
1983	14.4182	1983	51.2762	1983	0.937	1983	17.25	1983	9.38948	1983	64.2664	1983	48.728	1983	63.4492	1983	6.18992
1984	13.3182	1984	52.5262	1984	0.624	1984	17.25	1984	9.58948	1984	69.0914	1984	48.9905	1984	63.4492	1984	4.53992
1985	14.6182	1985	51.2762	1985	0.53	1985	20.25	1985	12.4895	1985	68.7164	1985	45.053	1985	63.4492	1985	11.0149
1986	15.2182	1986	51.2762	1986	2.636	1986	17.25	1986	11.1895	1986	67.1414	1986	49.1101	1986	63.9492	1986	8.58992
1987	13.7182	1987	51.2762	1987	5.542	1987	19.25	1987	8.98948	1987	67.7664	1987	50.4673	1987	64.2492	1987	6.76492
1988	13.4182	1988	51.2762	1988	5.648	1988	21.25	1988	11.7895	1988	68.1914	1988	47.0244	1988	63.4492	1988	4.53992
1989	14.8182	1989	51.2762	1989	3.953	1989	20.25	1989	12.7895	1989	68.3164	1989	45.8816	1989	63.4492	1989	4.53992
1990	15.5182	1990	52.5096	1990	2.859	1990	18.25	1990	8.78948	1990	68.0414	1990	48.8387	1990	63.4492	1990	8.4542
1991	13.2182	1991	54.1429	1991	3.365	1991	17.25	1991	10.7895	1991	65.6664	1991	46.8959	1991	63.4492	1991	7.76849
1992	12.9182	1992	51.2762	1992	2.971	1992	20.25	1992	11.4895	1992	68.8914	1992	45.053	1992	67.9492	1992	6.38278
1993	12.6182	1993	51.2762	1993	2.577	1993	18.25	1993	9.58948	1993	65.1164	1993	45.453	1993	63.4492	1993	7.19706
1994	14.1182	1994	51.2762	1994	4.983	1994	20.25	1994	10.7895	1994	64.2414	1994	46.153	1994	65.1492	1994	6.21135
1995	13.7182	1995	52.8262	1995	2.689	1995	21.25	1995	10.2895	1995	64.2414	1995	46.753	1995	66.5492	1995	6.32563
1996	13.3182	1996	51.2762	1996	1.995	1996	23.25	1996	10.6895	1996	64.2414	1996	45.753	1996	65.4492	1996	4.53992
1997	13.7182	1997	51.2762	1997	2.7	1997	21.25	1997	12.8895	1997	64.2414	1997	45.653	1997	64.0492	1997	4.53992
1998	13.7182	1998	51.2762	1998	2.906	1998	18.25	1998	13.5895	1998	65.2414	1998	46.653	1998	63.4492	1998	5.33992
1999	13.3182	1999	51.2762	1999	4.112	1999	20.25	1999	11.7895	1999	66.6414	1999	45.353	1999	63.4492	1999	5.23992
2000	15.9182	2000	48.3762	2000	5.118	2000	19.25	2000	10.8895	2000	64.6414	2000	42.653	2000	63.0492	2000	4.73992

## Sheet: Figure S6
FGF-2 SERS nanotag stability								G-CSF SERS nanotag stability								GM-CSF SERS nanotag stability								GX3CL1 SERS nanotag stability
Raman shift	Intensity (Day 1)	Raman shift	Intensity (Day 3)	Raman shift	Intensity (Day 5)	Raman shift	Intensity (Day 7)	Raman shift	Intensity (Day 1)	Raman shift	Intensity (Day 3)	Raman shift	Intensity (Day 5)	Raman shift	Intensity (Day 7)	Raman shift	Intensity (Day 1)	Raman shift	Intensity (Day 3)	Raman shift	Intensity (Day 5)	Raman shift	Intensity (Day 7)	Raman shift	Intensity (Day 1)	Raman shift	Intensity (Day 3)	Raman shift	Intensity (Day 5)	Raman shift	Intensity (Day 7)
200	64.2414	200	61.7744	200	56.3993	200	58.071	200	55.653	200	84.7598	200	45.0006	200	33.3066	200	63.4492	200	119	200	119.906	200	122.377	200	65.6399	200	46.4387	200	27.8824	200	69.4398
201	67.2288	201	65.4182	201	57.841	201	59.9554	201	56.153	201	83.4972	201	48.0006	201	35.4066	201	67.1742	201	125.951	201	127.819	201	132.59	201	69.6399	201	52.7526	201	32.3824	201	74.8398
202	71.2161	202	71.9619	202	58.1828	202	60.6398	202	57.553	202	81.5346	202	52.4006	202	35.6066	202	72.4992	202	134.303	202	137.932	202	148.303	202	73.2399	202	58.3665	202	38.9825	202	76.7398
203	72.5034	203	73.6057	203	59.7246	203	61.3241	203	59.353	203	83.272	203	54.6006	203	38.7066	203	73.1242	203	139.354	203	143.045	203	159.116	203	78.1399	203	62.9804	203	43.6825	203	79.8398
204	71.3907	204	70.6494	204	62.3663	204	62.0085	204	61.853	204	88.1094	204	55.0006	204	44.2066	204	69.7492	204	141.105	204	144.058	204	165.629	204	83.7399	204	66.3942	204	46.8824	204	83.8398
205	70.5781	205	70.3932	205	62.5081	205	64.3928	205	63.153	205	87.5468	205	56.3006	205	48.5066	205	69.0741	205	145.256	205	150.271	205	174.042	205	91.0399	205	68.7081	205	50.3824	205	89.4398
206	69.4654	206	72.937	206	60.7499	206	68.2772	206	63.553	206	81.6842	206	58.9006	206	51.1066	206	70.5991	206	151.508	206	161.784	206	184.355	206	100.44	206	70.322	206	53.6825	206	96.4398
207	70.1528	207	74.6807	207	62.2916	207	70.4615	207	64.853	207	80.1216	207	59.5006	207	52.8066	207	72.2242	207	155.359	207	171.097	207	192.668	207	106.24	207	73.7359	207	57.3824	207	100.94
208	73.3401	208	76.0245	208	68.0334	208	70.5459	208	67.153	208	83.859	208	57.4006	208	52.2066	208	74.0492	208	156.81	208	177.51	208	198.381	208	107.44	208	80.4498	208	61.0825	208	102.34
209	74.1274	209	76.2682	209	71.1752	209	69.8302	209	68.253	209	84.5964	209	57.1006	209	51.8066	209	74.4742	209	156.162	209	184.623	209	205.694	209	107.44	209	84.1637	209	65.5825	209	103.54
210	71.3148	210	74.812	210	70.3169	210	67.4146	210	67.953	210	80.9338	210	59.1006	210	50.9066	210	72.9992	210	152.113	210	193.536	210	214.907	210	105.44	210	83.3776	210	71.0825	210	104.74
211	71.0021	211	75.3557	211	69.4587	211	66.0989	211	68.953	211	78.2712	211	60.2006	211	50.1066	211	72.1243	211	153.064	211	201.149	211	223.32	211	106.44	211	83.4915	211	74.8825	211	106.54
212	75.7894	212	78.6995	212	69.3005	212	65.5833	212	71.753	212	77.2086	212	60.5006	212	49.7066	212	72.8493	212	162.415	212	206.163	212	230.733	212	112.54	212	85.4053	212	75.4825	212	110.44
213	78.1768	213	80.1432	213	68.8422	213	66.6676	213	72.353	213	76.346	213	60.5006	213	48.9066	213	72.8743	213	168.267	213	209.676	213	236.746	213	116.34	213	86.2192	213	76.9825	213	113.34
214	74.4641	214	76.187	214	67.584	214	70.2519	214	67.553	214	76.1834	214	59.7006	214	48.2066	214	71.1993	214	165.418	214	209.189	214	239.66	214	114.24	214	84.8331	214	80.9825	214	113.64
215	70.9514	215	73.1308	215	65.8258	215	72.8363	215	63.753	215	75.8208	215	58.8006	215	47.8066	215	68.1243	215	163.369	215	209.602	215	244.873	215	113.14	215	83.547	215	83.1825	215	113.84
216	68.6388	216	73.3745	216	63.0675	216	72.3207	216	63.253	216	74.1582	216	55.5006	216	47.6066	216	60.3494	216	163.52	216	213.515	216	257.086	216	113.94	216	81.8609	216	78.2825	216	114.54
217	66.2261	217	73.4183	217	60.9093	217	71.605	217	63.453	217	72.1957	217	51.7006	217	46.8066	217	54.3744	217	163.372	217	217.128	217	267.099	217	114.64	217	81.5748	217	75.1825	217	115.14
218	63.8135	218	72.362	218	61.8511	218	69.6894	218	65.953	218	69.0331	218	46.6006	218	43.1066	218	56.5994	218	160.523	218	218.341	218	265.412	218	113.54	218	87.2887	218	81.2825	218	117.14
219	61.7008	219	71.2058	219	62.4928	219	67.6737	219	67.153	219	65.3705	219	42.5006	219	40.2066	219	58.4244	219	157.274	219	220.054	219	264.625	219	112.64	219	91.7026	219	85.9825	219	118.14
220	61.8881	220	66.7495	220	59.9346	220	66.7581	220	62.253	220	59.8079	220	43.5006	220	42.8066	220	56.8495	220	152.026	220	221.467	220	268.538	220	111.04	220	88.2165	220	82.7825	220	112.64
221	61.9755	221	63.0933	221	57.4763	221	65.6424	221	57.753	221	54.7452	221	44.6006	221	44.8066	221	55.3745	221	147.077	221	222.68	221	272.151	221	109.24	221	84.6304	221	79.4825	221	107.44
222	63.8628	222	64.1371	222	54.8181	222	65.1268	222	60.553	222	52.4827	222	47.1006	222	40.6066	222	51.4995	222	142.128	222	219.893	222	269.964	222	104.04	222	81.7443	222	75.4825	222	105.74
223	64.9501	223	64.8808	223	52.1599	223	64.8111	223	63.553	223	50.42	223	49.6006	223	36.3066	223	47.7246	223	137.079	223	217.306	223	268.177	223	99.2399	223	78.7582	223	71.6825	223	104.24
224	60.2375	224	64.3246	224	49.6016	224	61.0955	224	58.253	224	49.1575	224	43.7006	224	33.2066	224	44.6496	224	135.431	224	222.219	224	270.59	224	97.4399	224	79.072	224	74.4825	224	100.64
225	55.6248	225	63.5683	225	47.1434	225	57.1798	225	53.153	225	47.6949	225	38.0006	225	30.4066	225	41.8746	225	133.482	225	227.132	225	273.203	225	95.6399	225	79.3859	225	77.0825	225	97.1398
226	58.5121	226	60.4121	226	45.7852	226	58.9642	226	56.053	226	47.4323	226	38.7006	226	29.6066	226	34.6996	226	128.833	226	221.445	226	269.916	226	97.0399	226	81.4998	226	69.4825	226	96.3398
227	61.2995	227	57.2559	227	44.927	227	60.5485	227	58.853	227	47.4697	227	39.6006	227	28.7066	227	27.4246	227	124.385	227	215.758	227	266.429	227	98.3399	227	83.5137	227	61.5825	227	95.3398
228	58.5868	228	56.7996	228	46.0687	228	60.4329	228	56.853	228	45.5071	228	38.9006	228	30.5066	228	27.1497	228	123.236	228	217.471	228	265.642	228	94.4399	228	73.7276	228	65.3825	228	97.7398
229	55.5741	229	56.4434	229	47.7105	229	60.1172	229	54.453	229	43.6445	229	37.8006	229	32.5066	229	27.9747	229	122.187	229	219.984	229	264.856	229	90.3399	229	63.4415	229	69.7825	229	100.24
230	52.7615	230	56.8871	230	47.3523	230	61.1016	230	53.953	230	43.9819	230	36.0006	230	31.1066	230	25.8997	230	116.138	230	217.397	230	259.868	230	86.7399	230	65.1554	230	69.0825	230	95.6398
231	50.1488	231	57.5309	231	46.594	231	62.4859	231	53.553	231	44.9193	231	34.1006	231	29.4066	231	23.5247	231	109.69	231	214.21	231	254.382	231	83.4399	231	68.4693	231	67.7825	231	90.1398
232	50.5361	232	57.8746	232	47.4358	232	58.5703	232	50.853	232	42.4567	232	33.9006	232	27.7066	232	24.4498	232	105.441	232	204.323	232	254.495	232	81.6399	232	65.6832	232	66.3825	232	87.5398
233	51.6235	233	58.3184	233	48.0776	233	54.0546	233	47.953	233	39.0941	233	33.8006	233	26.2066	233	25.9748	233	101.692	233	193.536	233	255.208	233	80.2399	233	61.9971	233	64.5825	233	85.4398
234	49.5108	234	56.6621	234	49.7193	234	52.039	234	46.253	234	36.7315	234	33.1006	234	25.2066	234	20.9998	234	98.8436	234	187.149	234	243.121	234	70.4399	234	55.9109	234	59.5825	234	80.3398
235	46.8982	235	54.5059	235	51.7611	235	51.0233	235	45.053	235	34.3689	235	32.0006	235	24.6066	235	14.4249	235	96.1949	235	181.962	235	227.934	235	58.1399	235	49.0248	235	53.6825	235	75.0398
236	45.5855	236	53.8496	236	53.9029	236	52.1077	236	47.4184	236	33.4063	236	31.3006	236	23.6278	236	12.3498	236	90.1462	236	176.675	236	216.547	236	59.4399	236	49.2388	236	51.0825	236	71.2398
237	44.6728	237	53.8934	237	55.7446	237	53.992	237	51.5837	237	32.4437	237	30.8006	237	22.949	237	11.7749	237	83.4974	237	171.988	237	206.56	237	64.5399	237	51.8527	237	49.3824	237	68.2398
238	45.2602	238	54.4372	238	52.9864	238	52.6764	238	50.349	238	34.1811	238	30.7301	238	23.5702	238	11.5999	238	78.4487	238	166.001	238	198.173	238	63.6399	238	51.4665	238	43.3824	238	65.9398
239	46.3475	239	55.8809	239	48.2281	239	50.8607	239	47.0144	239	37.1185	239	30.9596	239	24.5914	239	11.3249	239	74.4	239	159.914	239	190.186	239	60.3399	239	50.3804	239	35.9825	239	63.4398
240	48.2348	240	56.9247	240	46.8699	240	50.4451	240	43.6797	240	33.6559	240	29.9891	240	23.6126	240	7.04999	240	70.3513	240	150.227	240	178.699	240	53.7399	240	46.4943	240	33.5825	240	60.0398
241	50.2222	241	57.9684	241	47.5117	241	51.0294	241	39.7451	241	27.3933	241	28.4186	241	21.6338	241	0.57501	241	66.4026	241	139.04	241	165.912	241	45.5399	241	41.3082	241	33.7825	241	55.9398
242	49.8095	242	58.1122	242	49.4535	242	49.6138	242	38.4104	242	26.7307	242	29.6481	242	22.755	242	0	242	61.3539	242	131.953	242	158.825	242	43.8399	242	38.4221	242	34.5825	242	50.2398
243	48.0968	243	57.356	243	51.7952	243	47.1981	243	38.6757	243	28.9681	243	32.6776	243	25.3762	243	3.02502	243	55.8051	243	126.966	243	155.038	243	45.9399	243	37.136	243	35.6825	243	43.7398
244	48.7842	244	57.5997	244	52.637	244	47.1825	244	39.0411	244	30.7055	244	31.9071	244	25.6974	244	4.55005	244	51.9564	244	116.279	244	144.751	244	42.3399	244	35.3499	244	30.2825	244	41.0398
245	50.5715	245	58.3434	245	51.7788	245	48.5668	245	39.6064	245	31.2429	245	29.1366	245	24.8186	245	4.67511	245	49.3077	245	101.992	245	129.964	245	35.0399	245	33.5638	245	20.4825	245	41.5398
246	50.3588	246	58.4872	246	50.6205	246	50.1512	246	41.5718	246	30.1803	246	28.3661	246	24.0398	246	5.6001	246	46.759	246	94.8055	246	120.677	246	33.1399	246	31.7777	246	18.2825	246	39.8398
247	48.6462	247	58.631	247	48.5623	247	51.3355	247	44.6371	247	28.0177	247	29.1956	247	23.861	247	7.12512	247	44.8102	247	93.0186	247	115.591	247	35.4399	247	30.0916	247	22.0825	247	36.6398
248	49.2335	248	58.5747	248	49.404	248	54.8199	248	46.8024	248	27.8551	248	29.4251	248	24.2822	248	6.95013	248	42.4616	248	91.1315	248	109.804	248	36.6399	248	31.3054	248	25.8824	248	35.2398
249	52.1208	249	59.3185	249	52.8458	249	59.8042	249	48.1678	249	29.4925	249	28.9546	249	25.0034	249	4.27521	249	40.4128	249	88.7445	249	103.417	249	36.5399	249	34.3193	249	29.3824	249	35.3398
250	52.4082	250	59.4622	250	55.2876	250	60.5886	250	48.7331	250	30.6299	250	32.0841	250	26.2246	250	4.10022	250	39.0641	250	83.2576	250	95.3297	250	35.2399	250	32.5332	250	28.2825	250	35.6398
251	50.4955	251	59.706	251	56.7293	251	56.4729	251	48.3984	251	30.5673	251	38.3136	251	27.8458	251	5.82526	251	38.4154	251	74.1705	251	85.9429	251	32.7399	251	25.3471	251	22.2825	251	36.1398
252	50.2828	252	60.9497	252	57.0711	252	53.4573	252	47.9638	252	32.3047	252	40.2431	252	28.467	252	6.25024	252	38.2667	252	68.9835	252	76.7559	252	31.3399	252	24.061	252	19.9825	252	35.8398
253	51.6702	253	63.6935	253	56.3129	253	52.3416	253	48.1291	253	36.0421	253	36.8726	253	28.1882	253	5.07526	253	37.418	253	67.7966	253	68.469	253	30.8399	253	30.2749	253	22.7825	253	34.9398
254	54.6575	254	64.8372	254	56.1547	254	54.026	254	50.3944	254	38.1795	254	35.9021	254	30.6094	254	4.80029	254	38.1692	254	65.0096	254	62.9821	254	31.4399	254	32.9888	254	23.4825	254	34.8398
255	60.0449	255	64.181	255	57.0964	255	59.6103	255	55.7598	255	37.9169	255	39.0316	255	37.0306	255	6.32532	255	40.4205	255	59.3226	255	61.395	255	33.9399	255	31.8027	255	21.8824	255	36.6398
256	63.1322	256	64.0248	256	58.4382	256	63.6947	256	59.9251	256	39.0543	256	43.4611	256	41.8518	256	9.55035	256	38.8718	256	57.7356	256	61.3081	256	36.7399	256	32.1166	256	23.0825	256	40.0398
257	63.1195	257	65.2685	257	60.48	257	64.379	257	61.1905	257	42.3917	257	50.3906	257	43.873	257	15.4754	257	30.8231	257	62.6487	257	63.5212	257	40.1399	257	34.6305	257	29.9825	257	46.2398
258	63.4069	258	64.9123	258	61.0217	258	63.8634	258	62.3558	258	45.8291	258	55.52	258	46.9943	258	19.0004	258	24.9744	258	62.8617	258	63.0343	258	43.3399	258	36.8444	258	34.6825	258	48.7398
259	64.0942	259	62.056	259	59.6635	259	61.3477	259	62.8211	259	48.9665	259	56.6496	259	51.8155	259	17.1254	259	23.7257	259	53.7747	259	57.7473	259	46.3399	259	38.6583	259	33.8824	259	42.9398
260	63.6815	260	61.4998	260	59.4052	260	60.8321	260	64.1865	260	51.7039	260	58.3791	260	57.0367	260	16.2504	260	23.9769	260	46.8877	260	54.1604	260	48.7399	260	41.0721	260	33.5825	260	39.7398
261	60.5689	261	66.2436	261	61.847	261	64.9164	261	66.6518	261	54.9413	261	61.9085	261	63.0579	261	18.3755	261	27.2282	261	44.2007	261	54.2734	261	49.6399	261	44.5861	261	34.3824	261	42.2398
262	58.5562	262	68.8873	262	62.8888	262	67.0008	262	69.6172	262	58.0787	262	66.1381	262	67.779	262	19.2005	262	28.6795	262	42.9137	262	54.2865	262	50.4399	262	46.0999	262	35.8824	262	44.3398
263	59.2435	263	65.9311	263	59.5305	263	62.8851	263	73.5825	263	62.1161	263	72.8675	263	69.0003	263	18.0255	263	25.6308	263	45.3267	263	54.0996	263	50.6399	263	42.1138	263	39.7825	263	44.7398
264	59.7309	264	64.2748	264	57.0723	264	60.6695	264	78.2478	264	65.4536	264	79.097	264	71.7215	264	17.7506	264	23.782	264	48.0397	264	52.8126	264	51.0399	264	40.9277	264	43.0825	264	46.3398
265	59.6182	265	66.4186	265	57.0141	265	63.5538	265	84.8132	265	66.5909	265	83.4265	265	77.4427	265	19.9756	265	25.3333	265	50.3528	265	49.1257	265	51.9399	265	48.4416	265	43.6825	265	51.0398
266	58.3055	266	67.9623	266	57.6559	266	65.4382	266	90.8785	266	68.6284	266	87.156	266	83.0639	266	20.9006	266	26.7846	266	50.8657	266	45.6388	266	52.6399	266	53.9555	266	44.6825	266	54.4398
267	53.6929	267	67.5061	267	60.5976	267	65.0225	267	95.2438	267	73.6658	267	87.7856	267	87.3851	267	17.4256	267	26.9359	267	42.9788	267	43.5518	267	53.8399	267	52.5694	267	47.2825	267	53.5398
268	49.7802	268	66.1498	268	62.2394	268	63.9069	268	98.6092	268	78.3032	268	89.0151	268	91.4063	268	14.6506	268	26.8872	268	36.7918	268	41.5648	268	54.9399	268	51.4833	268	49.5825	268	52.5398
269	48.3676	269	62.0936	269	58.3811	269	58.6912	269	96.4745	269	81.0406	269	94.1445	269	95.4275	269	14.5757	269	24.5385	269	38.4048	269	39.2779	269	56.7399	269	51.8972	269	51.9825	269	50.3398
270	47.9549	270	58.4374	270	55.3229	270	54.0756	270	95.3398	270	83.578	270	98.7741	270	98.6487	270	15.2007	270	22.3898	270	38.7178	270	37.191	270	58.1399	270	51.9111	270	53.7825	270	48.2398
271	51.0422	271	58.3811	271	55.5647	271	52.76	271	98.4052	271	84.5154	271	99.7035	271	97.1699	271	20.4257	271	23.141	271	33.4308	271	36.404	271	56.0399	271	48.725	271	50.2825	271	49.0398
272	52.8296	272	58.0249	272	55.3065	272	51.0443	272	100.77	272	85.3528	272	100.533	272	95.6911	272	24.4507	272	23.2923	272	28.6438	272	34.2172	272	54.4399	272	45.6388	272	47.5825	272	50.2398
273	45.4169	273	52.4686	273	52.3482	273	49.3286	273	99.8359	273	81.7902	273	98.4625	273	94.1123	273	22.8758	273	18.8436	273	27.9568	273	24.0301	273	55.7399	273	43.3527	273	50.1825	273	50.8398
274	38.6042	274	47.3124	274	49.69	274	47.313	274	98.9012	274	78.7276	274	96.2921	274	92.6335	274	21.3008	274	14.5948	274	27.0698	274	15.3433	274	57.2399	274	41.4666	274	52.0825	274	51.9398
275	37.7916	275	46.0562	275	46.3318	275	44.9973	275	97.4665	275	78.265	275	94.8215	275	91.5547	275	18.1258	275	12.3461	275	25.0829	275	19.7564	275	58.4399	275	42.8805	275	46.5825	275	51.0398
276	36.7789	276	44.8999	276	42.6735	276	42.7817	276	95.9319	276	77.6024	276	93.451	276	89.9759	276	15.7508	276	9.89746	276	22.8959	276	23.4694	276	59.3399	276	44.0944	276	41.5825	276	50.4398
277	34.4662	277	41.1437	277	35.4153	277	43.766	277	90.5972	277	74.0398	277	90.1805	277	83.1971	277	21.4759	277	4.84869	277	17.0089	277	18.7825	277	56.5399	277	40.7083	277	44.2825	277	51.5398
278	32.5536	278	37.3874	278	28.557	278	44.4504	278	85.2626	278	70.8772	278	86.71	278	76.4183	278	26.5009	278	0	278	10.9219	278	14.2955	278	53.9399	278	37.4222	278	46.4825	278	52.1398
279	29.3409	279	38.7312	279	27.4988	279	36.7347	279	81.4279	279	68.3146	279	82.6395	279	75.1395	279	20.2259	279	1.85126	279	12.7349	279	11.0085	279	49.8399	279	40.0361	279	47.8824	279	46.2398
280	26.1282	280	39.9749	280	26.7406	280	29.5191	280	77.9932	280	65.552	280	78.469	280	73.7607	280	14.051	280	3.40259	280	14.048	280	8.12158	280	46.1399	280	42.95	280	48.8824	280	40.7398
281	19.4156	281	28.4187	281	19.2824	281	27.7035	281	71.9586	281	61.5894	281	71.5985	281	64.7819	281	12.676	281	2.15387	281	13.361	281	10.1346	281	42.5399	281	35.0638	281	44.0825	281	36.1398
282	13.1029	282	17.3624	282	12.1241	282	26.1878	282	66.0239	282	57.8268	282	64.928	282	56.1031	282	10.901	282	1.00513	282	12.474	282	12.4477	282	39.3399	282	27.3777	282	39.1825	282	31.7398
283	15.0902	283	20.1062	283	13.5659	283	23.1721	283	61.2893	283	50.8642	283	60.4575	283	53.4243	283	16.226	283	8.65643	283	6.28699	283	10.0608	283	38.1399	283	29.0917	283	32.5825	283	37.5398
284	17.2776	284	22.7499	284	15.2076	284	19.9565	284	56.3546	284	43.5016	284	55.887	284	50.4456	284	21.551	284	16.5077	284	0	284	7.8739	284	36.8399	284	31.2056	284	25.7825	284	43.2398
285	11.5649	285	15.0937	285	13.6494	285	16.3408	285	54.7199	285	40.239	285	49.0165	285	47.3668	285	28.876	285	16.259	285	4.21301	285	3.88696	285	32.9399	285	25.2194	285	28.6825	285	35.8398
286	5.25226	286	7.23746	286	11.9912	286	12.5252	286	52.9853	286	36.7764	286	42.146	286	44.5879	286	36.4011	286	16.1102	286	8.72595	286	0	286	29.1399	286	18.7333	286	32.0825	286	27.9398
287	6.23959	287	11.4812	287	9.83295	287	8.50955	287	42.4506	287	32.4138	287	36.0755	287	41.9091	287	35.8261	287	25.7615	287	8.93896	287	5.21301	287	27.4399	287	14.9472	287	25.8824	287	26.1398
288	7.72693	288	16.225	288	7.57471	288	4.5939	288	31.6159	288	28.2512	288	29.605	288	38.8304	288	35.2512	288	36.0128	288	8.85205	288	11.0261	288	26.0399	288	11.1611	288	19.6825	288	25.0398
289	4.11426	289	12.3687	289	4.01648	289	2.27826	289	30.3813	289	22.4886	289	24.6345	289	28.9516	289	44.8762	289	44.1642	289	16.4651	289	14.4392	289	22.5399	289	13.475	289	20.3824	289	23.6398
290	0.20157	290	7.41248	290	0.15823	290	0.1626	290	30.1466	290	16.426	290	19.564	290	18.5727	290	55.7012	290	52.4155	290	24.7781	290	17.7522	290	18.7399	290	16.0889	290	22.0825	290	22.2398
291	1.18887	291	3.75623	291	0	291	1.24695	291	25.2119	291	13.1634	291	19.7935	291	19.794	291	64.4262	291	60.3668	291	35.0911	291	24.2653	291	19.5399	291	15.5028	291	19.7825	291	16.4398
292	2.47617	292	0	292	0.34177	292	2.3313	292	20.0773	292	10.2008	292	20.623	292	22.3152	292	72.6513	292	68.4182	292	45.1041	292	31.2783	292	20.3399	292	14.3166	292	16.9825	292	9.83984
293	1.96347	293	5.74374	293	0.28354	293	1.31567	293	18.8426	293	6.53821	293	12.6525	293	17.3364	293	80.6763	293	85.3695	293	55.9171	293	46.5914	293	20.0399	293	9.13055	293	17.7825	293	10.8398
294	1.05078	294	12.4875	294	0.82532	294	0	294	18.408	294	2.77563	294	3.482	294	11.3576	294	88.9013	294	103.821	294	67.0302	294	63.3044	294	19.0399	294	3.24445	294	18.8824	294	12.7398
295	1.23807	295	10.0312	295	0.86707	295	2.28436	295	16.2733	295	1.71301	295	3.71149	295	5.5788	295	96.3263	295	110.572	295	73.0431	295	68.1175	295	16.0399	295	6.85834	295	16.7825	295	13.9398
296	1.52539	296	6.07501	296	0.90884	296	5.36871	296	13.8386	296	0.95044	296	5.341	296	0	296	103.451	296	115.524	296	78.3561	296	71.1306	296	12.5399	296	12.2722	296	13.6825	296	15.0398
297	1.1127	297	6.51877	297	3.1506	297	9.65308	297	8.70398	297	1.98782	297	3.0705	297	2.22119	297	107.976	297	118.475	297	83.0691	297	74.9436	297	10.2399	297	7.18616	297	12.5825	297	12.8398
298	0	298	7.86252	298	6.09238	298	14.1374	298	2.96933	298	3.72522	298	0	298	6.04239	298	112.001	298	121.326	298	87.4822	298	78.9567	298	8.13989	298	0	298	11.7825	298	10.1398
299	4.98731	299	11.8063	299	8.33414	299	14.9217	299	1.13467	299	2.2626	299	0.92947	299	5.96359	299	111.326	299	123.478	299	90.2952	299	79.6698	299	6.53992	299	0.51392	299	10.1119	299	9.13983
300	11.6746	300	16.25	300	10.6759	300	15.0061	300	0	300	0	300	2.45898	300	4.68481	300	109.251	300	125.429	300	92.8082	300	79.5829	300	4.53992	300	3.32782	300	8.64124	300	8.33984
301	21.4619	301	24.0938	301	14.9177	301	21.1905	301	2.16534	301	0.63742	301	3.28848	301	2.60602	301	104.476	301	120.48	301	85.6212	301	77.6959	301	3.13324	301	4.94171	301	4.67059	301	11.3665
302	31.7492	302	32.8376	302	20.2594	302	29.0748	302	5.63068	302	1.77481	302	3.51797	302	0.52722	302	99.2015	302	113.832	302	75.9342	302	75.4089	302	2.72662	302	6.0556	302	0	302	15.9932
303	44.3365	303	39.9813	303	30.4012	303	38.7592	303	8.59601	303	3.21222	303	4.84747	303	6.94843	303	92.7265	303	109.283	303	73.8472	303	71.822	303	3.11993	303	9.16949	303	4.02936	303	12.4199
304	57.2238	304	46.7251	304	41.743	304	49.1435	304	11.7614	304	4.64963	304	6.37698	304	15.3696	304	85.6516	304	105.034	304	73.9602	304	67.8351	304	3.41327	304	12.5834	304	10.2588	304	6.64661
305	67.8111	305	64.0688	305	52.9848	305	59.9279	305	14.5267	305	7.58701	305	12.1065	305	17.2908	305	80.4766	305	100.086	305	74.9733	305	68.0481	305	1.90662	305	13.0973	305	8.98816	305	2.97333
306	77.6985	306	84.3126	306	63.9266	306	70.8122	306	16.992	306	11.0244	306	18.736	306	17.212	306	76.2016	306	94.837	306	76.4862	306	69.4612	306	0	306	12.4111	306	5.3175	306	0
307	98.6858	307	100.356	307	81.9684	307	91.1966	307	24.1574	307	14.2618	307	23.6655	307	21.4332	307	69.5266	307	91.7883	307	76.4993	307	68.8743	307	0.69336	307	16.925	307	4.24689	307	1.02667
308	123.173	308	114.7	308	102.81	308	114.681	308	33.4227	308	17.1992	308	27.695	308	27.2544	308	61.8516	308	89.2396	308	76.1123	308	67.7874	308	2.48669	308	23.2389	308	4.07629	308	3.35339
309	148.06	309	133.344	309	124.552	309	141.065	309	39.688	309	22.2366	309	34.5245	309	35.8756	309	60.0767	309	89.991	309	80.4253	309	74.9004	309	2.58002	309	25.8528	309	5.4057	309	3.38007
310	173.048	310	153.588	310	147.194	310	168.35	310	45.053	310	27.874	310	42.754	310	45.1968	310	60.2017	310	92.1423	310	86.2383	310	84.8135	310	1.97339	310	27.1668	310	7.23505	310	2.60681
311	198.235	311	179.331	311	169.536	311	189.934	311	45.053	311	36.7114	311	53.9835	311	58.218	311	59.9267	311	95.2937	311	91.2513	311	93.5265	311	2.26672	311	34.8806	311	10.6644	311	1.8335
312	223.322	312	207.175	312	192.077	312	209.218	312	45.053	312	46.8488	312	66.613	312	72.8392	312	59.6517	312	99.045	312	95.8644	312	101.94	312	3.36005	312	44.5945	312	13.7938	312	0.76019
313	246.11	313	228.119	313	213.319	313	232.803	313	45.053	313	59.4862	313	78.9425	313	87.1605	313	62.9768	313	106.296	313	102.677	313	109.353	313	2.85339	313	45.8084	313	13.2232	313	3.78687
314	267.497	314	245.963	314	233.961	314	257.887	314	45.053	314	72.6236	314	91.472	314	101.382	314	68.0018	314	114.848	314	110.49	314	116.366	314	1.54675	314	43.4223	314	10.5526	314	8.01355
315	285.184	315	260.706	315	249.303	315	275.871	315	45.053	315	84.7598	315	111.201	315	115.303	315	66.7268	315	119	315	119.906	315	122.377	315	4.53992	315	46.4387	315	11.7825	315	8.33984
316	300.971	316	274.25	316	262.145	316	290.556	316	67.0064	316	84.7598	316	134.431	316	129.824	316	63.4492	316	119	316	128.773	316	122.377	316	4.53992	316	46.4387	316	11.7825	316	8.33984
317	311.059	317	280.294	317	269.086	317	295.44	317	84.2599	317	102.01	317	151.96	317	148.245	317	63.4492	317	119	317	126.739	317	122.377	317	4.53992	317	46.4387	317	11.7825	317	8.33984
318	318.546	318	283.138	318	273.628	318	296.224	318	99.8133	318	121.66	318	166.79	318	168.367	318	63.4492	318	119	318	119.906	318	122.377	318	4.53992	318	46.4387	318	11.7825	318	8.33984
319	314.633	319	280.481	319	271.97	319	290.909	319	115.867	319	138.91	319	185.319	319	180.488	319	63.4492	319	119	319	119.906	319	122.377	319	4.53992	319	46.4387	319	11.7825	319	8.33984
320	305.121	320	275.325	320	267.312	320	282.893	320	131.82	320	155.06	320	205.549	320	189.209	320	63.4492	320	119	320	119.906	320	122.377	320	4.53992	320	46.4387	320	11.7825	320	8.33984
321	291.108	321	262.969	321	258.454	321	269.678	321	146.674	321	167.41	321	218.779	321	206.43	321	63.4492	321	124.537	321	119.906	321	122.377	321	4.53992	321	46.4387	321	11.7825	321	8.33984
322	275.195	322	247.213	322	247.395	322	253.762	322	161.027	322	177.56	322	228.308	322	228.051	322	63.4492	322	131.773	322	119.906	322	134.848	322	4.53992	322	46.4387	322	11.7825	322	8.33984
323	258.583	323	230.656	323	229.837	323	232.346	323	172.881	323	185.21	323	238.738	323	237.273	323	63.4492	323	145.51	323	119.906	323	145.52	323	4.53992	323	46.4387	323	11.7825	323	8.33984
324	242.07	324	214.1	324	208.479	324	207.631	324	183.134	324	192.16	324	249.467	324	240.394	324	63.4492	324	162.647	324	119.906	324	155.291	324	4.53992	324	46.4387	324	11.7825	324	13.3065
325	223.557	325	197.944	325	189.121	325	189.415	325	189.787	325	202.01	325	255.796	325	246.015	325	63.4492	325	176.983	325	119.906	325	164.763	325	4.53992	325	46.4387	325	11.7825	325	12.3732
326	204.044	326	182.387	326	170.262	326	174.499	326	194.341	326	213.16	326	260.126	326	252.836	326	63.4492	326	190.12	326	119.906	326	174.134	326	4.53992	326	46.4387	326	11.7825	326	8.33984
327	187.032	327	168.231	327	156.504	327	162.984	327	197.194	327	215.31	327	262.055	327	252.457	327	63.4492	327	210.356	327	138.256	327	193.006	327	4.53992	327	46.4387	327	11.7825	327	8.33984
328	171.519	328	155.175	328	145.546	328	153.268	328	199.148	328	212.46	328	262.585	328	247.978	328	85.8213	328	234.293	328	156.506	328	216.977	328	4.53992	328	46.4387	328	11.7825	328	8.33984
329	156.707	329	140.319	329	132.688	329	138.852	329	200.401	329	214.11	329	259.114	329	247.6	329	105.394	329	258.43	329	179.456	329	241.849	329	4.53992	329	46.4387	329	11.7825	329	8.33984
330	141.894	330	124.562	330	119.03	330	121.937	330	201.855	330	218.16	330	253.644	330	249.421	330	122.966	330	282.366	330	205.006	330	267.22	330	4.53992	330	46.4387	330	11.7825	330	8.33984
331	128.881	331	113.806	331	109.572	331	113.121	331	201.708	331	217.41	331	249.873	331	246.342	331	148.538	331	315.103	331	231.155	331	300.092	331	4.53992	331	46.4387	331	11.7825	331	8.33984
332	116.468	332	105.75	332	102.513	332	109.305	332	201.261	332	213.56	332	247.203	332	239.763	332	178.41	332	352.74	332	258.005	332	337.263	332	4.53992	332	46.4387	332	11.7825	332	8.33984
333	108.156	333	97.9936	333	97.3551	333	105.39	333	197.215	333	209.71	333	241.232	333	231.785	333	205.982	333	384.876	333	285.155	333	361.935	333	4.53992	333	46.4387	333	11.7825	333	8.33984
334	101.843	334	90.4373	334	93.2969	334	101.774	334	191.268	334	205.56	334	233.462	334	223.306	334	231.855	334	413.813	334	312.705	334	379.306	334	4.53992	334	46.4387	334	11.7825	334	8.33984
335	94.4303	335	83.8811	335	87.9387	335	92.7584	335	184.922	335	201.01	335	223.691	335	216.027	335	257.527	335	438.35	335	344.255	335	401.878	335	4.53992	335	46.4387	335	11.7825	335	8.33984
336	86.8176	336	78.4248	336	81.1805	336	80.8427	336	178.375	336	196.36	336	212.421	336	209.348	336	283.099	336	459.886	336	378.205	336	427.749	336	4.53992	336	46.4387	336	11.7825	336	8.33984
337	81.8049	337	73.4685	337	76.6223	337	76.2271	337	174.228	337	192.91	337	203.95	337	201.669	337	304.471	337	474.823	337	398.155	337	442.021	337	4.53992	337	46.4387	337	11.7825	337	9.88989
338	78.3922	338	69.1122	338	73.1641	338	75.4114	338	171.382	338	190.46	338	196.68	338	193.291	338	323.043	338	485.86	338	409.205	338	449.292	338	4.53992	338	46.4387	338	11.7825	338	8.33984
339	74.3795	339	68.156	339	72.4059	339	73.6958	339	170.035	339	184.31	339	189.309	339	185.612	339	333.115	339	486.996	339	410.555	339	450.464	339	4.53992	339	46.4387	339	11.7825	339	8.33984
340	70.1668	340	70.1997	340	72.9477	340	71.2802	340	169.189	340	176.16	340	181.639	340	178.233	340	338.188	340	481.433	340	406.005	340	447.935	340	7.3399	340	46.4387	340	11.7825	340	16.5399
341	66.9541	341	70.7434	341	70.8895	341	70.7645	341	166.142	341	169.31	341	173.968	341	173.754	341	335.76	341	464.269	341	392.555	341	429.606	341	7.23993	341	46.4387	341	11.7825	341	15.1398
342	64.2414	342	70.6871	342	67.3313	342	71.3488	342	161.096	342	163.26	342	165.597	342	171.575	342	328.932	342	439.906	342	373.705	342	401.278	342	5.03998	342	46.4387	342	11.7825	342	8.33984
343	64.2414	343	67.5309	343	63.9731	343	69.1332	343	158.149	343	157.91	343	160.527	343	165.297	343	319.304	343	411.043	343	352.855	343	376.349	343	4.53992	343	46.4387	343	11.7825	343	8.33984
344	64.2414	344	61.7744	344	60.8148	344	65.6175	344	156.403	344	153.16	344	156.756	344	156.718	344	307.776	344	379.379	344	330.705	344	353.521	344	4.53992	344	46.4387	344	11.7825	344	8.33984
345	65.7165	345	61.7744	345	58.2567	345	62.3019	345	153.556	345	150.71	345	152.886	345	150.739	345	295.149	345	348.516	345	303.555	345	326.292	345	4.53992	345	46.4387	345	11.7825	345	8.33984
346	66.8915	346	61.7744	346	56.3993	346	59.3862	346	149.909	346	149.66	346	148.915	346	145.96	346	281.221	346	318.353	346	272.705	346	296.164	346	4.53992	346	46.4387	346	16.8158	346	8.33984
347	66.0664	347	62.6994	347	56.3993	347	58.071	347	147.163	347	148.11	347	142.145	347	141.881	347	264.993	347	290.989	347	247.955	347	268.235	347	6.23993	347	49.5387	347	15.8491	347	8.33984
348	64.2414	348	62.5244	348	58.7992	348	58.071	348	144.916	348	146.56	348	133.974	348	138.403	348	247.265	348	265.126	348	226.605	348	241.307	348	4.53992	348	51.2387	348	11.7825	348	8.33984
349	64.2414	349	62.1493	349	58.3992	349	58.071	349	146.17	349	146.41	349	131.204	349	137.124	349	230.838	349	250.263	349	208.855	349	227.378	349	4.53992	349	49.9387	349	11.7825	349	8.33984
350	66.6415	350	61.7744	350	56.3993	350	58.071	350	149.823	350	146.86	350	131.633	350	137.145	350	215.11	350	242.399	350	193.405	350	221.95	350	4.53992	350	46.4387	350	15.0491	350	13.9731
351	66.3415	351	61.7744	351	56.3993	351	58.071	351	150.376	351	147.91	351	129.963	351	134.066	351	206.082	351	226.336	351	182.655	351	210.621	351	4.53992	351	46.4387	351	14.6158	351	13.4064
352	64.2414	352	61.7744	352	56.3993	352	58.071	352	148.83	352	149.06	352	127.292	352	128.987	352	200.954	352	204.673	352	174.505	352	196.493	352	4.53992	352	46.4387	352	11.7825	352	8.33984
353	64.2414	353	61.7744	353	56.3993	353	58.071	353	146.783	353	145.71	353	125.622	353	123.109	353	196.026	353	196.909	353	166.355	353	186.464	353	4.53992	353	46.4387	353	11.7825	353	8.33984
354	64.2414	354	61.7744	354	56.3993	354	58.071	354	144.437	354	139.66	354	124.051	354	116.83	354	191.698	354	197.046	354	158.304	354	179.036	354	4.53992	354	46.4387	354	15.3461	354	11.5399
355	64.2414	355	61.7744	355	56.3993	355	58.071	355	144.79	355	136.91	355	119.081	355	113.351	355	188.671	355	190.883	355	151.554	355	169.007	355	4.53992	355	46.4387	355	18.9097	355	11.1399
356	64.2414	356	61.7744	356	60.0993	356	58.071	356	146.744	356	135.66	356	111.81	356	111.272	356	186.243	356	180.919	356	145.704	356	157.279	356	4.53992	356	50.4387	356	22.6733	356	8.33984
357	64.2414	357	61.7744	357	59.3993	357	58.071	357	144.697	357	135.91	357	107.84	357	108.493	357	182.315	357	174.556	357	138.354	357	153.15	357	4.53992	357	50.1386	357	21.0369	357	8.33984
358	64.2414	358	61.7744	358	56.3993	358	58.071	358	139.851	358	136.96	358	105.269	358	104.915	358	177.287	358	170.792	358	129.904	358	152.722	358	4.53992	358	47.3386	358	16.4005	358	10.3732
359	64.2414	359	61.7744	359	56.3993	359	58.071	359	136.704	359	135.01	359	100.799	359	104.036	359	174.359	359	169.429	359	126.254	359	145.193	359	8.08997	359	46.4387	359	17.7642	359	10.2065
360	64.2414	360	61.7744	360	56.3993	360	58.071	360	134.257	360	131.76	360	95.528	360	104.757	360	173.131	360	169.466	360	124.704	360	133.765	360	14.14	360	46.4387	360	22.2277	360	8.33984
361	64.2414	361	61.7744	361	56.3993	361	58.071	361	130.811	361	128.51	361	95.4575	361	102.078	361	166.804	361	161.202	361	125.454	361	135.936	361	11.59	361	46.4387	361	20.0914	361	8.33984
362	64.2414	362	61.7744	362	56.3993	362	58.071	362	127.064	362	125.16	362	98.4869	362	97.4994	362	157.776	362	148.439	362	127.404	362	145.108	362	4.53992	362	47.772	362	14.555	362	8.33984
363	64.2414	363	61.7744	363	60.628	363	64.2858	363	125.818	363	121.01	363	94.4164	363	91.5206	363	149.948	363	143.076	363	126.654	363	147.779	363	4.53992	363	47.4054	363	12.3186	363	8.83984
364	71.9403	364	66.2505	364	65.0567	364	70.2005	364	125.871	364	116.06	364	87.0458	364	85.3419	364	143.42	364	141.312	364	124.704	364	146.951	364	9.50659	364	46.4387	364	11.7825	364	8.33984
365	72.8391	365	68.5265	365	70.7853	365	75.2152	365	120.624	365	115.61	365	79.2753	365	80.163	365	136.792	365	141.649	365	125.054	365	144.122	365	8.57324	365	46.4387	365	16.4086	365	8.76483
366	70.138	366	69.9025	366	77.114	366	80.1299	366	112.778	366	117.46	366	70.9048	366	75.6843	366	130.165	366	142.786	366	126.304	366	140.594	366	4.53992	366	46.4387	366	23.1348	366	9.78979
367	71.4368	367	72.5785	367	77.5427	367	79.4447	367	106.731	367	115.21	367	67.1342	367	72.2054	367	129.637	367	135.322	367	127.854	367	136.365	367	4.53992	367	46.4387	367	27.3608	367	9.41479
368	74.7356	368	75.9545	368	75.1714	368	76.1594	368	101.185	368	110.56	368	65.5637	368	69.4266	368	131.909	368	123.059	368	129.604	368	131.936	368	4.53992	368	46.4387	368	30.087	368	8.33984
369	75.8345	369	77.2306	369	76.7001	369	73.8742	369	94.0382	369	107.71	369	58.5932	369	63.4479	369	125.081	369	122.596	369	126.054	369	127.208	369	4.53992	369	46.4387	369	35.1131	369	8.33984
370	75.5334	370	77.5066	370	80.2288	370	71.7889	370	86.6917	370	105.26	370	49.2227	370	55.769	370	114.053	370	127.432	370	119.906	370	122.377	370	4.53992	370	46.4387	370	40.7393	370	8.33984
371	76.6322	371	78.2826	371	83.8575	371	75.5037	371	84.1451	371	102.21	371	47.8521	371	52.4902	371	107.926	371	131.269	371	119.906	371	122.377	371	4.53992	371	46.4387	371	46.7654	371	8.33984
372	78.331	372	79.5586	372	87.8861	372	81.7184	372	83.7985	372	98.6598	372	49.6816	372	50.8115	372	103.298	372	134.805	372	119.906	372	122.377	372	19.4268	372	46.4387	372	53.0915	372	8.33984
373	81.8299	373	78.1346	373	87.1148	373	85.7331	373	80.352	373	96.2098	373	46.311	373	46.1327	373	95.97	373	130.642	373	119.906	373	122.377	373	32.9137	373	46.4387	373	61.3176	373	8.33984
374	86.3287	374	75.4106	374	84.3435	374	89.0478	374	75.4054	374	94.6598	374	41.1405	374	40.0539	374	87.4422	374	123.179	374	119.906	374	126.743	374	45.9006	374	46.4387	374	70.2437	374	13.4731
375	85.9275	375	77.1866	375	84.3722	375	86.9626	375	72.3588	375	94.2098	375	35.87	375	37.7751	375	81.7144	375	122.815	375	119.906	375	125.51	375	55.6875	375	46.4387	375	76.4698	375	21.7065
376	83.2263	376	80.6626	376	85.2009	376	82.9773	376	69.3122	376	93.9598	376	30.8006	376	36.9963	376	77.1866	376	125.852	376	119.906	376	122.377	376	63.8745	376	46.4387	376	81.696	376	31.1399
377	84.8252	377	81.5387	377	86.6295	377	82.192	377	65.0656	377	94.2098	377	31.6497	377	37.6175	377	73.0588	377	127.689	377	119.906	377	122.377	377	78.4613	377	46.4387	377	94.3221	377	41.4732
378	87.624	378	81.1146	378	88.4583	378	82.7068	378	60.1191	378	93.9598	378	33.9988	378	39.0387	378	69.431	378	128.825	378	125.495	378	122.377	378	95.3482	378	53.9174	378	109.948	378	51.8066
379	86.5229	379	79.9907	379	86.8869	379	77.9215	379	58.4725	379	92.1098	379	33.4478	379	39.5599	379	66.4032	379	125.062	379	130.285	379	122.377	379	108.835	379	63.7961	379	118.174	379	62.0399
380	84.2217	380	78.6667	380	84.1156	380	71.4362	380	57.626	380	89.4598	380	31.8969	380	39.1811	380	63.8754	380	119	380	135.174	380	122.377	380	121.322	380	74.5748	380	124.2	380	72.2733
381	81.6206	381	76.9427	381	82.2443	381	69.451	381	57.1794	381	90.2098	381	31.146	381	36.0023	381	63.4492	381	119	381	141.964	381	122.377	381	136.509	381	84.1536	381	135.827	381	85.8066
382	79.6194	382	75.5187	382	80.573	382	68.6657	382	56.6328	382	92.0598	382	31.095	382	31.3235	382	63.4492	382	119	382	149.554	382	122.377	382	152.596	382	93.2323	382	149.053	382	100.24
383	79.3183	383	74.4947	383	82.7017	383	70.9805	383	52.5863	383	89.2098	383	32.2441	383	30.0447	383	63.4492	383	119	383	159.643	383	122.377	383	164.983	383	112.011	383	166.979	383	111.473
384	79.5171	384	73.3708	384	85.5304	384	73.6952	384	47.9397	384	84.7598	384	33.7932	384	29.5659	384	66.6158	384	119	384	170.433	384	122.377	384	176.17	384	133.79	384	186.305	384	121.707
385	77.9159	385	71.4467	385	81.6591	385	73.3099	385	47.2931	385	84.7598	385	33.1423	385	27.3871	385	65.5825	385	119	385	180.922	385	122.377	385	185.156	385	143.568	385	194.831	385	132.04
386	75.8148	386	69.6228	386	75.4878	386	71.8247	386	47.5465	386	84.7598	386	31.9913	386	24.6066	386	63.4492	386	119	386	191.212	386	122.377	386	193.943	386	150.147	386	200.557	386	142.673
387	73.2136	387	65.8988	387	80.4164	387	67.8394	387	46.5999	387	84.7598	387	34.9404	387	24.6066	387	63.4492	387	123.6	387	197.901	387	122.377	387	197.83	387	157.026	387	207.983	387	147.407
388	70.6125	388	61.7744	388	88.3451	388	63.4541	388	45.053	388	89.9265	388	39.1895	388	24.6066	388	63.4492	388	126.9	388	203.891	388	122.377	388	200.717	388	164.305	388	216.209	388	150.94
389	71.9113	389	65.2799	389	88.0738	389	65.4689	389	45.053	389	88.2932	389	41.7385	389	24.6066	389	63.4492	389	136	389	217.18	389	122.377	389	200.704	389	171.183	389	223.736	389	160.573
390	74.2101	390	70.2853	390	86.2025	390	68.9836	390	45.053	390	84.7598	390	43.6876	390	24.6066	390	70.8005	390	146.5	390	232.27	390	140.449	390	199.891	390	177.962	390	230.862	390	171.607
391	71.609	391	70.1907	391	83.4312	391	72.2983	391	45.053	391	84.7598	391	47.7367	391	24.6066	391	72.9518	391	154.1	391	245.259	391	144.721	391	193.878	391	178.941	391	227.388	391	170.74
392	68.1078	392	69.3962	392	80.3599	392	75.5131	392	46.3248	392	84.7598	392	51.8857	392	24.6066	392	74.2032	392	161.1	392	258.249	392	146.593	392	186.865	392	178.72	392	221.814	392	167.973
393	67.2066	393	70.7016	393	85.5885	393	72.0278	393	47.8966	393	84.7598	393	54.4348	393	28.5724	393	80.4546	393	166.6	393	268.238	393	158.364	393	175.952	393	175.498	393	222.74	393	163.607
394	66.8055	394	72.207	394	91.9173	394	67.2425	394	49.8684	394	87.492	394	56.3839	394	32.8383	394	87.5059	394	171.7	394	278.028	394	171.737	394	164.439	394	171.677	394	224.566	394	159.34
395	68.1043	395	72.2124	395	89.2459	395	62.6572	395	54.4402	395	92.4243	395	58.233	395	36.2042	395	87.9573	395	180.1	395	292.218	395	174.608	395	153.025	395	163.056	395	212.792	395	149.474
396	70.0032	396	71.6179	396	84.8746	396	58.071	396	59.312	396	97.5566	396	59.782	396	39.5701	396	87.3087	396	188.8	396	306.607	396	176.58	396	141.613	396	153.734	396	199.418	396	139.007
397	68.102	397	70.8233	397	83.8033	397	61.7769	397	61.6838	397	99.5888	397	63.9312	397	40.736	397	96.36	397	187.4	397	308.597	397	169.053	397	129.199	397	153.113	397	194.945	397	122.44
398	65.8009	398	69.8288	398	82.732	398	66.5828	398	64.0556	398	101.421	398	68.3802	398	41.8018	398	106.611	398	185	398	309.486	398	160.724	398	116.386	398	153.492	398	191.571	398	105.073
399	66.3997	399	74.7342	399	82.9607	399	67.1887	399	65.0274	399	101.953	399	69.9293	399	41.5677	399	100.663	399	183.1	399	310.076	399	161.096	399	106.873	399	135.571	399	177.097	399	98.5069
400	66.8985	400	80.3396	400	83.3894	400	67.2945	400	65.9992	400	102.186	400	71.2783	400	41.0336	400	93.4141	400	181.2	400	310.665	400	162.168	400	97.5601	400	115.949	400	161.423	400	92.7402
401	70.1974	401	80.645	401	87.9181	401	72.2004	401	66.571	401	104.518	401	71.8274	401	44.6995	401	93.6654	401	180.601	401	309.555	401	169.64	401	90.947	401	110.428	401	159.749	401	83.7736
402	73.3962	402	80.7505	402	92.5467	402	76.9062	402	67.3428	402	106.75	402	72.0765	402	48.6653	402	94.1168	402	180	402	308.245	402	177.412	402	84.5339	402	105.307	402	158.475	402	74.507
403	72.395	403	77.9559	403	95.9754	403	75.6121	403	66.4146	403	110.882	403	74.1256	403	53.7313	403	88.7681	403	171.9	403	303.934	403	169.684	403	76.7208	403	98.9855	403	146.601	403	66.4403
404	71.3939	404	74.7613	404	99.2041	404	74.0179	404	65.4864	404	115.015	404	76.2747	404	59.1971	404	82.9195	404	163.4	404	299.623	404	161.456	404	68.5077	404	92.9642	404	134.327	404	58.3737
405	68.6927	405	75.2668	405	96.2328	405	75.1238	405	67.5582	405	111.047	405	81.9237	405	55.363	405	82.9708	405	157.9	405	300.113	405	159.328	405	62.9946	405	82.2429	405	134.654	405	51.707
406	65.9916	406	75.8722	406	93.4615	406	76.2297	406	69.63	406	106.979	406	87.4728	406	52.0289	406	82.8222	406	152.601	406	300.403	406	156.8	406	57.6815	406	71.7217	406	134.78	406	45.0403
407	71.2904	407	80.9776	407	97.3902	407	79.4356	407	69.6018	407	104.911	407	80.0219	407	47.7947	407	80.1735	407	156.3	407	299.192	407	145.572	407	47.5684	407	74.4004	407	130.706	407	39.9737
408	76.0893	408	85.4831	408	100.719	408	82.6414	408	69.0736	408	103.043	408	73.2709	408	44.0607	408	77.6249	408	159.201	408	297.882	408	134.844	408	38.1553	408	76.6791	408	126.932	408	35.407
409	76.1881	409	79.0885	409	100.748	409	81.2472	409	63.2454	409	103.576	409	73.42	409	44.3265	409	76.7763	409	144.901	409	299.571	409	142.416	409	39.4422	409	69.4578	409	125.758	409	37.9404
410	75.987	410	73.4939	410	100.776	410	80.0531	410	58.1172	410	103.708	410	73.4691	410	44.2924	410	76.0276	410	132.001	410	300.761	410	148.288	410	40.0291	410	62.6365	410	124.684	410	39.9738
411	75.8858	411	76.1994	411	101.305	411	76.1589	411	59.1891	411	97.8403	411	74.5181	411	42.4583	411	72.7789	411	132.801	411	298.75	411	137.56	411	31.616	411	60.1153	411	126.91	411	34.8071
412	75.6846	412	78.6048	412	101.634	412	72.7648	412	60.1609	412	92.9726	412	75.2672	412	40.3242	412	70.3303	412	134.001	412	297.44	412	127.532	412	23.4029	412	57.594	412	128.636	412	29.0405
413	73.7835	413	79.0102	413	100.762	413	74.4707	413	58.3326	413	95.3048	413	74.9163	413	38.59	413	70.9817	413	138.801	413	299.83	413	124.704	413	19.3898	413	56.3727	413	125.463	413	22.4738
414	71.8823	414	79.1156	414	100.091	414	76.1765	414	56.6045	414	97.437	414	74.5654	414	37.356	414	71.133	414	142.501	414	301.819	414	122.377	414	16.0767	414	55.3514	414	123.489	414	16.6072
415	70.3811	415	79.1211	415	103.62	415	75.4824	415	55.2762	415	98.3693	415	73.5144	415	39.8218	415	68.3844	415	139.901	415	301.109	415	123.927	415	16.3636	415	57.0301	415	127.115	415	19.8405
416	69.38	416	79.3265	416	107.448	416	75.5883	416	54.0481	416	98.0016	416	73.1635	416	40.4877	416	65.8358	416	135.901	416	301.398	416	126.377	416	16.4505	416	58.0089	416	129.541	416	22.2739
417	72.3788	417	80.232	417	113.377	417	80.0941	417	51.3199	417	92.3338	417	74.1125	417	32.9535	417	66.2871	417	125.501	417	308.288	417	131.027	417	14.4374	417	54.9876	417	126.167	417	18.3072
418	75.3777	418	80.9374	418	117.406	418	82.9	418	49.4917	418	88.8661	418	75.1616	418	27.2195	418	66.9384	418	119	418	315.177	418	134.677	418	13.6243	418	52.0663	418	123.093	418	15.4405
419	76.2765	419	79.8428	419	113.234	419	78.2058	419	50.3634	419	94.7983	419	75.1107	419	32.0853	419	71.1898	419	128.532	419	322.367	419	133.627	419	18.1112	419	51.345	419	120.919	419	16.3739
420	76.3753	420	78.0482	420	111.063	420	74.1117	420	50.6352	420	98.7306	420	75.2598	420	35.0512	420	73.2412	420	135.065	420	327.956	420	131.977	420	20.1981	420	50.8238	420	119.545	420	17.0073
421	72.8742	421	73.6537	421	116.292	421	73.4175	421	48.4071	421	95.1628	421	76.7089	421	31.7171	421	67.4925	421	130.997	421	327.346	421	127.427	421	15.385	421	51.5025	421	119.871	421	15.4406
422	69.873	422	71.3591	422	120.721	422	72.9234	422	46.9789	422	91.695	422	77.658	422	29.583	422	64.7438	422	129.029	422	328.435	422	123.877	422	11.3719	422	51.2812	422	120.098	422	13.9739
423	68.8719	423	74.0645	423	122.249	423	74.4293	423	47.6507	423	87.3273	423	75.907	423	31.9489	423	71.0952	423	133.361	423	334.725	423	123.627	423	9.9588	423	47.76	423	119.124	423	13.4073
424	68.3707	424	75.97	424	123.278	424	75.0352	424	48.2224	424	84.7598	424	74.1561	424	32.8148	424	73.5466	424	136.393	424	337.815	424	124.377	424	8.54571	424	46.4387	424	117.75	424	13.3406
425	68.9696	425	75.5754	425	122.806	425	73.741	425	47.7943	425	86.1415	425	71.8052	425	31.7806	425	66.1979	425	136.525	425	331.904	425	128.727	425	6.93262	425	50.9935	425	115.876	425	14.674
426	69.8684	426	76.9809	426	122.235	426	73.5469	426	47.2661	426	88.4231	426	71.9542	426	31.3465	426	63.4492	426	136.758	426	328.694	426	131.777	426	5.91949	426	53.0483	426	115.502	426	14.7073
427	72.2672	427	81.8863	427	120.964	427	76.5527	427	46.5379	427	92.8047	427	77.0033	427	31.8124	427	70.404	427	136.69	427	331.983	427	132.027	427	5.3064	427	49.6031	427	117.828	427	11.3407
428	73.5661	428	83.2917	428	122.093	428	78.5586	428	45.8097	428	96.4864	428	80.5524	428	32.7783	428	76.4589	428	137.022	428	337.973	428	132.477	428	6.1933	428	48.2579	428	121.454	428	10.7741
429	72.6649	429	78.2972	429	126.721	429	79.1644	429	45.1815	429	99.168	429	80.8015	429	34.5441	429	80.6138	429	137.355	429	349.162	429	132.928	429	9.18024	429	50.0127	429	126.68	429	15.9074
430	71.3637	430	77.0026	430	130.05	430	77.2703	430	45.053	430	100.05	430	82.1505	430	33.71	430	81.9686	430	139.687	430	353.852	430	133.477	430	9.86713	430	50.7675	430	129.007	430	16.7407
431	70.2626	431	81.408	431	130.779	431	71.4761	431	45.155	431	98.0313	431	85.3996	431	28.6759	431	78.4235	431	144.719	431	347.841	431	134.528	431	6.65405	431	49.4224	431	127.633	431	10.8741
432	70.5614	432	83.9134	432	131.507	432	70.582	432	46.4569	432	96.9129	432	85.5486	432	25.5418	432	76.4784	432	147.051	432	346.031	432	134.178	432	4.53992	432	49.2772	432	125.059	432	10.9075
433	71.9603	433	83.5189	433	131.936	433	76.1879	433	49.3589	433	96.7946	433	81.2977	433	24.6066	433	76.0333	433	145.283	433	350.021	433	132.028	433	4.75116	433	51.432	433	121.185	433	18.7408
434	72.7591	434	82.2243	434	133.465	434	80.0938	434	50.4609	434	95.9762	434	80.3468	434	27.0521	434	77.4881	434	145.916	434	353.51	434	132.678	434	7.16242	434	52.8868	434	119.911	434	23.6741
435	72.558	435	78.8297	435	135.693	435	81.8996	435	49.1628	435	94.1579	435	82.6959	435	33.2977	435	81.143	435	149.448	435	357.4	435	137.028	435	12.6737	435	53.3415	435	121.737	435	25.3075
436	71.5568	436	78.4351	436	137.622	436	82.6055	436	48.9648	436	94.8395	436	85.845	436	35.2432	436	84.5978	436	154.58	436	363.389	436	139.478	436	15.6849	436	51.5964	436	123.963	436	23.3408
437	69.1556	437	81.1406	437	138.951	437	82.4113	437	49.3667	437	98.2211	437	89.494	437	33.4887	437	87.5527	437	161.412	437	371.979	437	140.528	437	16.5963	437	48.0512	437	126.49	437	17.9742
438	68.8545	438	82.046	438	137.48	438	78.4172	438	49.0686	438	97.3028	438	90.7431	438	32.9343	438	90.0076	438	160.345	438	378.068	438	143.678	438	17.2075	438	49.006	438	126.416	438	13.9075
439	70.2533	439	81.3515	439	133.108	439	72.023	439	47.6706	439	93.0844	439	89.5922	439	33.8798	439	91.8625	439	152.277	439	382.358	439	148.228	439	18.0187	439	54.2608	439	124.042	439	10.2409
440	70.0521	440	80.6569	440	129.837	440	71.9289	440	48.2726	440	92.8661	440	91.6412	440	33.8253	440	89.8173	440	149.609	440	385.847	440	149.578	440	18.4301	440	56.5156	440	123.068	440	10.9742
441	68.451	441	79.9623	441	127.466	441	77.0347	441	50.4745	441	96.1477	441	95.8903	441	33.2708	441	84.9722	441	151.541	441	388.737	441	148.128	441	18.5413	441	57.0704	441	123.394	441	15.2076
442	67.9499	442	79.2677	442	131.094	442	78.2406	442	49.0765	442	97.5293	442	99.6394	442	32.1164	442	84.9271	442	152.973	442	386.127	442	145.278	442	18.7526	442	58.6252	442	124.32	442	15.741
443	68.4487	443	78.3732	443	138.823	443	77.2465	443	45.5784	443	97.211	443	103.088	443	30.9619	443	87.9819	443	154.406	443	380.116	443	141.428	443	18.8638	443	60.5801	443	125.146	443	13.4743
444	69.4475	444	77.8786	444	139.752	444	73.1523	444	46.1804	444	98.5926	444	101.138	444	29.2075	444	91.7368	444	155.338	444	380.806	444	143.478	444	17.7751	444	58.6349	444	124.972	444	11.2076
445	71.1463	445	77.0841	445	137.28	445	67.7582	445	48.6823	445	100.874	445	96.7866	445	27.053	445	96.1917	445	155.87	445	384.895	445	149.028	445	15.5864	445	54.5897	445	124.299	445	8.33984
446	69.3452	446	80.4895	446	138.309	446	69.764	446	51.1843	446	101.956	446	97.2357	446	28.4985	446	94.9466	446	156.802	446	384.485	446	149.778	446	19.5977	446	59.4445	446	122.725	446	11.8307
447	65.844	447	85.6949	447	140.638	447	75.0699	447	53.5862	447	102.737	447	99.9847	447	31.8441	447	91.1014	447	157.835	447	382.074	447	148.628	447	26.4089	447	67.7993	447	120.751	447	17.5216
448	64.6428	448	83.7004	448	137.366	448	73.5757	448	51.6882	448	100.319	448	102.734	448	33.4896	448	92.3563	448	155.567	448	379.564	448	146.678	448	27.0201	448	67.1541	448	116.177	448	20.3125
449	64.2414	449	79.2058	449	132.195	449	69.7816	449	48.1902	449	97.0008	449	105.783	449	34.6351	449	95.4112	449	152.099	449	376.353	449	144.228	449	25.5314	449	63.4089	449	110.403	449	21.9034
450	67.906	450	76.2112	450	128.924	450	71.8875	450	46.5921	450	99.3825	450	108.232	450	34.8806	450	97.566	450	157.631	450	372.943	450	148.578	450	31.9427	450	64.8637	450	113.229	450	26.0942
451	72.4706	451	73.5166	451	126.952	451	75.6934	451	45.094	451	103.064	451	110.881	451	34.9261	451	99.221	451	165.863	451	369.332	451	154.828	451	40.754	451	67.7185	451	118.355	451	31.1851
452	73.5351	452	77.2221	452	131.081	452	72.0992	452	50.096	452	106.246	452	110.03	452	42.7717	452	104.876	452	168.796	452	367.722	452	163.379	452	43.6652	452	67.6733	452	115.081	452	33.076
453	74.1997	453	82.1275	453	136.61	453	66.905	453	56.698	453	108.927	453	108.479	453	52.1172	453	110.831	453	170.528	453	366.612	453	172.229	453	45.3765	453	67.1282	453	110.507	453	33.9669
454	70.2643	454	80.133	454	135.538	454	73.4109	454	57.9999	454	108.409	454	114.028	454	48.9628	454	109.686	454	173.26	454	365.001	454	168.579	454	46.7878	454	74.8829	454	109.834	454	31.6578
455	65.3289	455	77.3384	455	133.667	455	81.9167	455	58.8019	455	107.291	455	120.577	455	43.6083	455	107.84	455	175.792	455	363.091	455	162.829	455	47.999	455	83.9377	455	109.96	455	28.9487
456	66.8935	456	77.8438	456	130.996	456	79.2227	456	61.8038	456	113.072	456	118.826	456	47.5538	456	112.195	456	175.524	456	358.78	456	163.679	456	46.6103	456	83.6926	456	107.086	456	39.8395
457	68.958	457	78.7492	457	128.625	457	75.6285	457	65.4057	457	119.854	457	116.575	457	52.4993	457	117.45	457	175.057	457	354.17	457	164.729	457	45.0215	457	82.6474	457	103.612	457	52.0304
458	68.3226	458	79.9547	458	126.253	458	74.2344	458	66.9077	458	113.836	458	114.225	458	48.2449	458	113.505	458	178.889	458	346.759	458	169.379	458	46.5328	458	82.1022	458	99.5381	458	50.4213
459	67.8872	459	81.1601	459	124.082	459	72.7402	459	68.2097	459	107.617	459	111.974	459	43.8904	459	109.46	459	182.721	459	339.349	459	174.029	459	48.2441	459	81.957	459	95.1642	459	48.4122
460	67.0517	460	84.2655	460	123.01	460	75.1461	460	67.9116	460	112.599	460	113.623	460	49.936	460	112.415	460	176.353	460	331.038	460	166.279	460	49.1554	460	76.4118	460	94.9903	460	44.5031
461	66.4163	461	86.8709	461	121.639	461	77.1519	461	67.6136	461	117.281	461	115.872	461	55.4815	461	115.77	461	170.986	461	323.128	461	159.429	461	49.8666	461	71.6666	461	94.3164	461	40.8939
462	68.0809	462	82.2764	462	116.868	462	76.6578	462	65.3155	462	121.762	462	122.021	462	56.827	462	121.525	462	177.318	462	319.018	462	168.279	462	48.1779	462	73.2214	462	81.5425	462	42.0848
463	70.0454	463	77.9818	463	112.297	463	75.9636	463	63.5175	463	125.344	463	127.37	463	58.0726	463	127.079	463	183.45	463	314.707	463	177.429	463	46.9892	463	75.1763	463	69.8687	463	42.8757
464	74.01	464	75.4873	464	111.325	464	76.2695	464	67.7194	464	121.125	464	125.419	464	62.0181	464	133.234	464	184.582	464	307.797	464	186.079	464	51.9004	464	76.7311	464	69.7948	464	39.9665
465	76.8746	465	74.0927	465	110.254	465	76.5754	465	71.9214	465	118.907	465	123.168	465	64.9636	465	138.389	465	187.415	465	300.986	465	193.529	465	55.7117	465	78.4858	465	68.721	465	38.3575
466	74.4392	466	76.5981	466	109.183	466	77.2812	466	76.1233	466	127.989	466	119.917	466	63.7092	466	138.644	466	199.247	466	295.876	466	193.779	466	52.223	466	80.7407	466	60.647	466	46.4484
467	72.8037	467	79.1035	467	107.111	467	77.8871	467	80.2253	467	134.67	467	118.166	467	63.5547	467	140.699	467	212.079	467	290.165	467	195.929	467	50.0342	467	82.6955	467	53.9731	467	52.9392
468	74.3683	468	82.109	468	100.24	468	77.593	468	83.5272	468	132.552	468	121.915	468	68.4002	468	149.554	468	226.311	468	279.355	468	205.279	468	54.3455	468	82.4503	468	50.9993	468	54.0301
469	75.9329	469	84.2144	469	93.4687	469	77.9988	469	87.3292	469	132.334	469	124.064	469	71.8458	469	159.309	469	239.844	469	270.844	469	217.029	469	59.1568	469	85.1051	469	47.1254	469	55.421
470	77.8975	470	83.5199	470	88.2974	470	78.6047	470	92.7312	470	136.515	470	120.713	470	71.5913	470	172.263	470	249.376	470	267.934	470	236.579	470	66.068	470	94.5599	470	41.6516	470	58.5118
471	79.7621	471	85.5253	471	82.1261	471	82.1105	471	95.6331	471	140.197	471	116.463	471	72.7368	471	185.418	471	262.908	471	265.324	471	255.73	471	72.6793	471	101.915	471	35.9777	471	61.4028
472	80.9267	472	92.3307	472	75.2548	472	91.7164	472	92.0351	472	142.978	472	109.712	472	76.4824	472	199.873	472	285.24	472	263.413	472	273.779	472	79.4906	472	105.07	472	28.3038	472	63.2936
473	84.6912	473	97.0362	473	69.5835	473	97.6222	473	91.137	473	145.36	473	105.361	473	78.8279	473	216.828	473	311.572	473	261.503	473	298.83	473	86.2018	473	108.024	473	21.9299	473	68.0845
474	92.5558	474	98.0416	474	66.2122	474	96.6281	474	95.1389	474	147.242	474	104.61	474	79.1734	474	238.683	474	344.105	474	259.892	474	334.98	474	92.7131	474	111.379	474	18.256	474	77.7754
475	97.5204	475	98.947	475	63.4408	475	96.934	475	100.541	475	149.524	475	101.459	475	81.0189	475	266.538	475	383.037	475	261.482	475	373.93	475	100.724	475	117.934	475	11.7825	475	84.1663
476	97.685	476	99.8525	476	60.8695	476	98.3398	476	107.643	476	152.305	476	95.5078	476	85.2645	476	303.193	476	431.569	476	267.271	476	416.98	476	109.836	476	129.689	476	11.7825	476	86.1572
477	99.4495	477	104.358	477	56.3993	477	104.046	477	111.545	477	155.587	477	85.3569	477	88.71	477	341.947	477	482.201	477	273.861	477	464.73	477	116.547	477	137.344	477	11.7825	477	92.148
478	103.514	478	112.363	478	56.3993	478	115.152	478	111.647	478	159.368	478	70.206	478	91.1555	478	383.302	478	535.634	478	281.55	478	517.58	478	119.958	478	140.898	478	11.7825	478	102.639
479	105.579	479	115.969	479	56.3993	479	119.157	479	110.649	479	162.15	479	61.655	479	96.1011	479	421.257	479	595.366	479	289.84	479	574.83	479	125.269	479	146.153	479	11.7825	479	110.63
480	106.043	480	116.174	480	56.3993	480	116.863	480	108.251	480	164.032	480	59.1041	480	103.047	480	456.712	480	661.198	480	299.229	480	636.28	480	132.281	480	153.108	480	11.7825	480	116.321
481	108.208	481	117.38	481	56.3993	481	118.869	481	110.253	481	165.313	481	53.4532	481	103.392	481	496.067	481	724.33	481	306.119	481	700.63	481	140.492	481	158.063	481	11.7825	481	119.712
482	111.272	482	119.685	482	56.3993	482	124.175	482	115.355	482	165.895	482	45.2023	482	98.4377	482	538.322	482	785.362	482	311.309	482	766.98	482	149.803	482	161.318	482	11.7825	482	121.403
483	110.637	483	121.891	483	56.3993	483	126.881	483	113.856	483	167.277	483	37.7513	483	96.8832	483	569.577	483	839.895	483	322.398	483	817.83	483	151.315	483	163.972	483	11.7825	483	120.593
484	107.802	484	123.896	484	56.3993	484	128.187	484	109.159	484	169.058	484	30.8006	484	97.6287	484	594.732	484	889.727	484	337.188	484	859.98	484	148.226	484	166.427	484	11.7825	484	118.684
485	109.466	485	119.501	485	56.3993	485	124.893	485	106.96	485	167.14	485	30.8006	485	96.9742	485	617.687	485	918.959	485	333.977	485	894.63	485	144.637	485	161.482	485	11.7825	485	117.475
486	112.931	486	112.407	486	56.3993	486	119.498	486	105.862	486	163.422	486	30.8006	486	95.8198	486	639.641	486	938.891	486	322.867	486	926.28	486	141.048	486	153.337	486	11.7825	486	116.566
487	109.395	487	110.012	487	56.3993	487	119.904	487	107.764	487	163.003	487	30.8006	487	95.8653	487	645.396	487	933.524	487	302.356	487	917.73	487	132.66	487	148.992	487	11.7825	487	109.957
488	103.56	488	109.018	488	56.3993	488	122.41	488	110.766	488	163.485	488	30.8006	488	96.5109	488	645.651	488	919.056	488	278.946	488	895.68	488	122.871	488	145.946	488	11.7825	488	101.148
489	97.1244	489	107.023	489	56.3993	489	117.516	489	105.568	489	161.366	489	30.8006	489	93.4564	489	629.506	489	884.788	489	242.435	489	857.231	489	113.282	489	135.101	489	11.7825	489	97.3386
490	90.289	490	104.928	490	56.3993	490	111.022	490	98.4702	490	158.348	490	30.8006	490	89.8019	490	609.861	490	845.62	490	203.425	490	815.08	490	103.993	490	122.456	490	11.7825	490	94.5295
491	85.3535	491	99.834	491	56.3993	491	104.628	491	96.0722	491	151.13	491	30.8006	491	90.2474	491	577.716	491	782.053	491	161.915	491	761.53	491	99.8046	491	120.011	491	11.7825	491	84.1204
492	80.7182	492	93.9394	492	56.3993	492	98.0336	492	94.6741	492	143.111	492	30.8006	492	91.393	492	543.671	492	714.685	492	119.906	492	706.081	492	96.616	492	119.166	492	11.7825	492	72.2112
493	75.3827	493	85.3448	493	56.3993	493	90.4394	493	98.6761	493	139.493	493	33.6006	493	84.3385	493	501.625	493	649.117	493	119.906	493	624.131	493	82.9272	493	100.121	493	11.7825	493	63.9022
494	69.7473	494	76.6502	494	56.3993	494	82.3453	494	102.778	494	136.075	494	37.4006	494	76.384	494	458.68	494	583.549	494	119.906	494	540.181	494	68.3384	494	79.1753	494	11.7825	494	55.493
495	68.6119	495	75.2557	495	56.3993	495	80.7512	495	102.58	495	134.256	495	30.8006	495	74.9296	495	407.135	495	518.481	495	119.906	495	476.531	495	67.6497	495	67.7302	495	11.7825	495	46.3839
496	67.3764	496	73.6611	496	56.3993	496	78.557	496	102.382	496	132.638	496	30.8006	496	74.2751	496	355.79	496	453.814	496	119.906	496	413.281	496	66.261	496	56.385	496	11.7825	496	37.0748
497	64.2414	497	67.9665	497	56.3993	497	67.7629	497	100.184	497	136.42	497	30.8006	497	83.2206	497	313.945	497	395.246	497	119.906	497	349.031	497	52.4722	497	46.4387	497	11.7825	497	29.5657
498	64.2414	498	61.7744	498	56.3993	498	58.071	498	99.5858	498	139.701	498	30.8006	498	91.7662	498	272.7	498	339.578	498	119.906	498	288.881	498	39.0835	498	46.4387	498	11.7825	498	22.1566
499	64.2414	499	61.7744	499	56.3993	499	58.071	499	108.888	499	138.883	499	30.8006	499	97.2117	499	234.155	499	308.91	499	119.906	499	258.831	499	29.6948	499	46.4387	499	11.7825	499	14.7474
500	64.2414	500	61.7744	500	56.3993	500	58.071	500	118.49	500	140.464	500	30.8006	500	103.457	500	199.209	500	280.143	500	119.906	500	229.381	500	20.9061	500	46.4387	500	11.7825	500	8.33984
501	64.2414	501	61.7744	501	56.3993	501	58.071	501	127.692	501	153.146	501	31.4006	501	112.103	501	181.464	501	259.975	501	119.906	501	201.331	501	17.6173	501	46.4387	501	11.7825	501	8.33984
502	64.2414	502	61.7744	502	56.3993	502	58.071	502	138.794	502	162.828	502	31.7006	502	121.648	502	162.919	502	240.507	502	119.906	502	177.481	502	13.0286	502	46.4387	502	11.7825	502	8.33984
503	64.2414	503	61.7744	503	56.3993	503	58.071	503	155.696	503	163.009	503	30.8006	503	134.294	503	142.074	503	222.139	503	119.906	503	166.531	503	4.53992	503	46.4387	503	11.7825	503	8.33984
504	64.2414	504	61.7744	504	56.3993	504	58.071	504	173.098	504	167.491	504	31.8086	504	146.639	504	123.429	504	205.071	504	119.906	504	154.481	504	4.53992	504	46.4387	504	11.7825	504	8.33984
505	65.3415	505	61.7744	505	56.3993	505	59.7711	505	190.399	505	181.473	505	37.2166	505	158.185	505	108.984	505	190.904	505	119.906	505	139.731	505	4.53992	505	46.4387	505	11.7825	505	8.33984
506	64.2414	506	61.9411	506	56.3993	506	58.071	506	206.501	506	197.854	506	40.2246	506	173.33	506	95.2388	506	171.436	506	119.906	506	122.377	506	4.53992	506	46.4387	506	11.7825	506	8.33984
507	64.2414	507	62.4078	507	56.3993	507	58.071	507	220.203	507	217.836	507	39.2326	507	194.376	507	82.6937	507	143.768	507	119.906	507	122.377	507	4.53992	507	46.4387	507	11.7825	507	8.33984
508	64.7248	508	61.7744	508	56.3993	508	58.071	508	237.505	508	237.618	508	38.4406	508	217.621	508	63.4492	508	119	508	119.906	508	122.377	508	4.53992	508	46.4387	508	11.7825	508	8.33984
509	72.4081	509	61.7744	509	56.3993	509	63.861	509	258.907	509	256.199	509	37.4486	509	243.967	509	63.4492	509	119	509	119.906	509	122.377	509	4.53992	509	46.4387	509	11.7825	509	8.33984
510	75.9914	510	61.7744	510	56.3993	510	64.451	510	283.909	510	276.281	510	41.4566	510	270.113	510	63.4492	510	119	510	119.906	510	122.377	510	4.53992	510	46.4387	510	12.4625	510	8.33984
511	75.7747	511	62.9078	511	56.3993	511	60.241	511	311.811	511	297.262	511	50.0645	511	295.558	511	63.4492	511	119	511	119.906	511	122.377	511	4.53992	511	46.4387	511	15.8424	511	8.33984
512	78.058	512	65.4411	512	56.3993	512	60.931	512	343.413	512	322.544	512	57.6726	512	319.304	512	63.4492	512	119	512	119.906	512	122.377	512	4.53992	512	46.4387	512	17.2224	512	8.33984
513	82.6413	513	69.0744	513	61.3743	513	65.421	513	377.715	513	350.326	513	63.7805	513	341.649	513	63.4492	513	119	513	119.906	513	122.377	513	4.53992	513	46.4387	513	17.0024	513	11.7899
514	83.9246	514	71.7077	514	61.0493	514	69.0109	514	402.717	514	374.507	514	69.1886	514	367.395	514	63.4492	514	119	514	119.906	514	122.377	514	4.53992	514	46.4387	514	11.7825	514	8.33984
515	83.6079	515	73.8411	515	57.7243	515	72.4009	515	423.319	515	396.589	515	74.1966	515	394.64	515	63.4492	515	119	515	119.906	515	122.377	515	4.53992	515	46.4387	515	11.7825	515	8.33984
516	89.3913	516	77.9744	516	56.3993	516	76.5909	516	432.621	516	411.271	516	76.6045	516	412.486	516	63.4492	516	119	516	119.906	516	122.377	516	4.53992	516	47.6434	516	11.7825	516	9.80139
517	97.7746	517	83.3077	517	56.3993	517	80.7808	517	437.223	517	423.052	517	78.1125	517	426.431	517	63.4492	517	119	517	120.556	517	122.377	517	5.73987	517	50.0482	517	11.7825	517	14.7629
518	103.758	518	83.541	518	56.3993	518	80.8709	518	439.425	518	431.934	518	79.9205	518	427.977	518	63.4492	518	119	518	119.906	518	122.377	518	4.53992	518	52.3529	518	11.7825	518	22.2244
519	109.341	519	82.9744	519	56.3993	519	80.1608	519	440.627	519	439.916	519	81.7285	519	426.722	519	63.4492	519	119	519	119.906	519	122.377	519	4.53992	519	54.0576	519	11.7825	519	30.0859
520	108.624	520	84.3077	520	58.1743	520	77.9508	520	424.729	520	427.097	520	78.5365	520	415.268	520	63.4492	520	119	520	119.906	520	122.377	520	10.0707	520	57.2624	520	11.7825	520	35.9475
521	107.008	521	86.141	521	59.3492	521	75.7408	521	406.131	521	411.279	521	74.3445	521	402.813	521	63.4492	521	119	521	119.906	521	122.377	521	16.7014	521	60.6671	521	14.0825	521	41.109
522	110.591	522	89.2743	522	57.8242	522	77.6307	522	383.533	522	395.161	522	71.4525	522	379.059	522	63.4492	522	119	522	120.881	522	122.377	522	25.6322	522	65.3719	522	12.8825	522	52.2705
523	114.475	523	92.4077	523	56.3993	523	80.0207	523	360.035	523	378.842	523	68.3605	523	354.604	523	63.4492	523	119	523	121.556	523	122.377	523	34.663	523	70.2766	523	11.7825	523	63.532
524	109.758	524	89.041	524	56.3993	524	78.3107	524	324.537	524	346.324	524	64.8685	524	312.55	524	63.4492	524	119	524	120.531	524	122.377	524	38.2937	524	79.3813	524	11.7825	524	70.7936
525	104.941	525	84.9743	525	56.3993	525	76.7007	525	290.139	525	313.205	525	61.1765	525	271.196	525	63.4492	525	119	525	119.906	525	122.377	525	41.2245	525	88.0861	525	11.7825	525	77.9551
526	101.024	526	74.5077	526	56.3993	526	71.7906	526	261.94	526	274.287	526	56.1845	526	236.641	526	63.4492	526	124.34	526	119.906	526	122.377	526	38.6553	526	93.0909	526	11.7825	526	82.2166
527	95.7077	527	65.241	527	56.3993	527	66.4806	527	231.743	527	236.669	527	51.5925	527	202.487	527	63.4492	527	128.78	527	119.906	527	122.377	527	34.686	527	96.4956	527	11.7825	527	85.5781
528	84.191	528	61.7744	528	56.3993	528	58.071	528	190.644	528	206.05	528	47.6005	528	168.832	528	63.4492	528	129.32	528	119.906	528	122.377	528	27.2168	528	92.7004	528	11.7825	528	82.5397
529	74.4743	529	61.7744	529	56.3993	529	58.071	529	153.946	529	177.032	529	43.9085	529	136.278	529	63.4492	529	127.56	529	119.906	529	122.377	529	20.2476	529	88.6051	529	11.7825	529	79.1012
530	70.7576	530	61.7744	530	56.3993	530	58.071	530	130.848	530	152.714	530	41.3165	530	108.323	530	67.8091	530	119	530	119.906	530	122.377	530	14.5783	530	83.4099	530	11.7825	530	74.8627
531	64.2414	531	61.7744	531	56.3993	531	58.071	531	107.25	531	129.195	531	40.1245	531	81.7687	531	71.1691	531	119	531	119.906	531	122.377	531	9.40906	531	78.8146	531	11.7825	531	70.4242
532	64.2414	532	61.7744	532	56.3993	532	58.071	532	82.0522	532	106.177	532	40.6325	532	58.1143	532	72.1291	532	119	532	119.906	532	122.377	532	4.53992	532	75.8193	532	11.7825	532	64.7858
533	64.2414	533	61.7744	533	56.3993	533	58.071	533	60.5542	533	84.7598	533	41.4405	533	38.5598	533	70.0891	533	120.1	533	119.906	533	122.377	533	4.53992	533	70.5241	533	11.7825	533	57.0472
534	64.2414	534	61.7744	534	56.3993	534	58.071	534	45.053	534	84.7598	534	43.0485	534	24.6066	534	63.4492	534	124.4	534	119.906	534	122.377	534	4.53992	534	61.1288	534	11.7825	534	45.8088
535	64.2414	535	61.7744	535	56.3993	535	58.071	535	45.053	535	84.7598	535	45.2564	535	24.6066	535	63.4492	535	125.8	535	119.906	535	122.377	535	4.53992	535	53.1336	535	11.7825	535	35.7703
536	64.2414	536	61.7744	536	56.3993	536	58.071	536	45.053	536	84.7598	536	47.8644	536	24.6066	536	69.5491	536	124	536	119.906	536	122.377	536	4.53992	536	46.4387	536	11.7825	536	26.7318
537	64.2414	537	61.7744	537	56.3993	537	58.071	537	45.053	537	84.7598	537	48.4724	537	24.6066	537	69.1491	537	119	537	119.906	537	122.377	537	4.53992	537	46.4387	537	11.7825	537	24.2933
538	64.2414	538	61.7744	538	56.3993	538	58.071	538	45.053	538	84.7598	538	47.2804	538	24.6066	538	63.4492	538	119	538	119.906	538	122.377	538	4.53992	538	46.4387	538	11.7825	538	27.3549
539	64.2414	539	61.7744	539	56.3993	539	58.071	539	45.053	539	84.7598	539	47.3884	539	24.6066	539	63.4492	539	119	539	119.906	539	122.377	539	4.53992	539	46.4387	539	11.7825	539	22.0164
540	64.2414	540	63.0244	540	56.3993	540	60.121	540	45.053	540	84.7598	540	48.4964	540	24.6066	540	63.4492	540	119	540	119.906	540	122.377	540	4.53992	540	46.4387	540	11.7825	540	11.8779
541	64.3367	541	61.7744	541	56.3993	541	58.071	541	45.053	541	84.7598	541	54.1044	541	24.6066	541	63.4492	541	120.8	541	119.906	541	122.377	541	4.53992	541	46.4387	541	11.7825	541	8.33984
542	65.5319	542	61.7744	542	56.3993	542	58.071	542	45.053	542	84.7598	542	61.4124	542	24.6066	542	65.6492	542	124	542	119.906	542	122.377	542	7.73993	542	46.4387	542	22.5538	542	8.33984
543	65.6272	543	61.7744	543	56.3993	543	58.5887	543	45.053	543	84.7598	543	63.3204	543	24.6066	543	63.4492	543	125.6	543	119.906	543	125.393	543	4.53992	543	46.4387	543	29.6251	543	8.33984
544	65.1224	544	61.7744	544	56.3993	544	60.3063	544	45.053	544	84.7598	544	64.1284	544	24.6066	544	63.4492	544	126.7	544	119.906	544	130.31	544	4.53992	544	46.4387	544	35.4965	544	8.33984
545	65.9177	545	61.7744	545	65.7839	545	60.524	545	45.053	545	84.7598	545	63.7364	545	24.6066	545	67.0742	545	123.1	545	119.906	545	127.927	545	4.53992	545	46.4387	545	37.7678	545	8.33984
546	66.8129	546	61.7744	546	75.5685	546	60.6416	546	45.053	546	84.7598	546	63.1444	546	24.6066	546	71.9992	546	119	546	119.906	546	124.044	546	4.53992	546	46.4387	546	39.8391	546	8.33984
547	66.2082	547	66.8921	547	76.3531	547	63.2593	547	45.053	547	84.7598	547	64.3524	547	26.9566	547	69.1242	547	122.011	547	130.563	547	123.16	547	4.53992	547	46.4387	547	43.6103	547	8.33984
548	65.6034	548	71.9097	548	77.0377	548	65.8769	548	45.053	548	84.7598	548	65.4604	548	28.9066	548	66.7492	548	125.523	548	140.92	548	122.377	548	4.53992	548	46.4387	548	47.6817	548	8.33984
549	72.0986	549	72.6274	549	80.3223	549	67.0946	549	45.053	549	84.7598	549	66.7684	549	26.8566	549	69.1742	549	127.134	549	145.678	549	122.377	549	4.93994	549	46.4387	549	52.153	549	8.33984
550	77.5939	550	72.945	550	84.1069	550	68.6123	550	45.053	550	84.7598	550	68.1764	550	24.6066	550	70.7993	550	128.245	550	150.835	550	122.377	550	4.53992	550	46.4387	550	55.5243	550	8.33984
551	74.2891	551	70.1627	551	90.9916	551	71.8299	551	45.303	551	84.7598	551	70.9844	551	24.6066	551	66.9243	551	128.256	551	155.992	551	125.203	551	4.53992	551	46.4387	551	50.2957	551	8.33984
552	71.6844	552	67.8803	552	96.0761	552	73.2475	552	45.053	552	84.7598	552	73.9924	552	24.6066	552	63.4492	552	128.368	552	162.25	552	127.028	552	4.53992	552	46.4387	552	47.6669	552	8.33984
553	71.4796	553	67.898	553	94.9608	553	67.9652	553	45.053	553	84.7598	553	76.3004	553	24.6066	553	63.4492	553	129.379	553	172.007	553	125.054	553	6.53992	553	46.4387	553	55.4382	553	8.33984
554	71.7749	554	68.2156	554	94.9454	554	64.9829	554	45.053	554	84.7598	554	76.2083	554	24.6066	554	63.4492	554	129.19	554	177.964	554	124.38	554	7.23987	554	46.4387	554	60.1096	554	8.33984
555	73.0701	555	70.2333	555	96.43	555	67.6005	555	49.853	555	84.7598	555	70.0164	555	24.6066	555	68.878	555	126.202	555	175.121	555	126.806	555	4.53992	555	46.4387	555	58.8809	555	9.15802
556	72.3654	556	70.451	556	96.9146	556	68.0182	556	50.553	556	84.7598	556	67.6244	556	24.6066	556	72.4068	556	127.013	556	174.579	556	126.732	556	4.53992	556	46.4387	556	59.1522	556	10.4763
557	68.2606	557	67.8686	557	96.0992	557	65.1358	557	45.053	557	84.7598	557	71.0324	557	24.6066	557	73.7356	557	133.124	557	178.936	557	123.158	557	4.53992	557	52.0053	557	61.7235	557	12.2944
558	67.6559	558	67.2862	558	97.3838	558	61.7535	558	45.053	558	84.7598	558	69.6403	558	24.6066	558	76.8644	558	136.036	558	185.093	558	126.084	558	8.86646	558	52.272	558	64.8948	558	13.0126
559	70.9511	559	68.9039	559	101.168	559	58.071	559	45.053	559	84.7598	559	62.7483	559	24.6066	559	81.6932	559	135.647	559	193.251	559	135.31	559	17.8931	559	46.4387	559	68.8662	559	12.3308
560	69.5464	560	69.7216	560	101.253	560	59.1044	560	45.7863	560	84.7598	560	58.4563	560	24.6066	560	82.9221	560	135.658	560	193.008	560	137.736	560	19.3196	560	46.4387	560	71.6375	560	13.749
561	64.2414	561	69.5392	561	97.5377	561	63.7377	561	47.3197	561	84.7598	561	56.3644	561	24.6066	561	81.1508	561	136.269	561	186.765	561	134.761	561	15.0461	561	46.6968	561	73.7087	561	16.4672
562	64.2414	562	66.4569	562	96.1223	562	66.8711	562	45.053	562	84.7598	562	55.1723	562	24.6066	562	78.3796	562	134.381	562	184.123	562	133.887	562	14.0727	562	50.1549	562	71.7801	562	14.7853
563	66.0914	563	61.7744	563	95.8069	563	69.5044	563	45.053	563	84.7598	563	54.5803	563	24.6066	563	75.1085	563	131.392	563	183.48	563	134.413	563	14.8993	563	55.7129	563	67.9514	563	10.8035
564	64.2414	564	62.7078	564	92.3915	564	65.1377	564	47.553	564	85.2265	564	52.1883	564	24.6066	564	73.5373	564	130.603	564	183.937	564	132.239	564	19.8259	564	56.371	564	67.4227	564	9.02173
565	64.2414	565	65.1411	565	87.9761	565	58.071	565	52.053	565	86.4931	565	49.7963	565	24.6066	565	72.7661	565	131.115	565	184.794	565	129.465	565	25.8524	565	55.5291	565	67.894	565	8.33984
566	70.4414	566	61.7744	566	86.5607	566	58.071	566	49.353	566	84.7598	566	49.8043	566	24.6066	566	76.6949	566	135.426	566	181.052	566	135.891	566	24.979	566	52.9872	566	65.6653	566	10.8732
567	78.9414	567	61.7744	567	85.9453	567	58.871	567	45.053	567	84.7598	567	50.2123	567	24.6066	567	81.6237	567	140.437	567	176.409	567	143.617	567	22.7056	567	50.2452	567	62.6367	567	13.9066
568	71.9414	568	61.7744	568	83.83	568	58.6711	568	46.0364	568	84.7598	568	46.8203	568	24.6066	568	81.0525	568	139.648	568	168.866	568	135.743	568	21.8321	568	52.3033	568	59.7079	568	17.4399
569	64.2414	569	62.9244	569	81.7146	569	58.071	569	47.5197	569	84.7598	569	42.8283	569	24.6066	569	79.6813	569	138.56	569	161.324	569	126.868	569	20.8586	569	54.8614	569	57.2793	569	20.7733
570	64.2414	570	61.7744	570	82.4992	570	58.071	570	47.4031	570	88.3848	570	38.9363	570	27.9566	570	77.9101	570	143.071	570	167.981	570	132.394	570	21.7852	570	58.8195	570	56.2506	570	18.4067
571	64.2414	571	61.7744	571	82.9838	571	58.071	571	46.9864	571	91.5098	571	36.2443	571	30.3066	571	76.5389	571	147.182	571	173.738	571	137.52	571	23.0118	571	62.2776	571	55.0219	571	17.14
572	65.7414	572	66.33	572	82.5684	572	60.796	572	46.1697	572	88.7348	572	39.7523	572	26.5566	572	80.1677	572	149.794	572	172.895	572	142.946	572	25.5383	572	60.1357	572	55.0932	572	19.9734
573	67.0414	573	69.1856	573	81.153	573	62.621	573	45.053	573	87.0598	573	41.7603	573	24.6066	573	83.8966	573	151.805	573	171.853	573	146.572	573	27.3649	573	59.1937	573	55.7645	573	22.2068
574	68.3414	574	65.5411	574	77.7376	574	60.646	574	45.053	574	88.9848	574	38.4683	574	28.1338	574	85.7253	574	151.816	574	171.81	574	142.898	574	25.8915	574	61.4518	574	58.1359	574	21.2401
575	68.0414	575	63.3966	575	75.2223	575	58.071	575	45.053	575	90.2097	575	35.3763	575	30.1611	575	85.7541	575	152.428	575	171.667	575	141.624	575	25.818	575	62.8099	575	60.9072	575	20.5735
576	64.2414	576	63.5521	576	74.9069	576	58.071	576	47.753	576	89.7347	576	34.0843	576	28.1884	576	81.0829	576	153.639	576	172.725	576	145.649	576	27.9446	576	60.968	576	64.0785	576	19.8068
577	64.2414	577	63.5077	577	73.5915	577	58.071	577	47.953	577	88.8597	577	32.3923	577	26.8156	577	79.8118	577	154.65	577	174.582	577	147.775	577	29.6711	577	58.9261	577	65.4498	577	21.3402
578	67.6081	578	63.5633	578	71.0761	578	61.8377	578	45.053	578	87.4847	578	30.8006	578	26.4429	578	83.5406	578	155.561	578	178.639	578	147.901	578	29.8977	578	55.9841	578	64.3211	578	26.1736
579	67.7748	579	62.9188	579	71.8607	579	61.5044	579	45.053	579	86.9097	579	32.7506	579	26.8702	579	86.4694	579	156.573	579	181.197	579	148.827	579	32.0243	579	57.1422	579	64.9924	579	29.9069
580	64.2414	580	61.7744	580	76.3453	580	58.071	580	47.8722	580	87.0347	580	37.8006	580	28.1974	580	87.8982	580	157.484	580	182.754	580	150.353	580	35.6509	580	61.5003	580	67.9638	580	32.5403
581	64.2414	581	61.7744	581	77.6299	581	58.071	581	48.6915	581	87.3597	581	39.2506	581	28.9247	581	91.427	581	159.895	581	183.911	581	153.379	581	37.4774	581	66.0584	581	71.535	581	36.7737
582	64.2414	582	61.7744	582	76.6145	582	58.9757	582	48.5107	582	88.4847	582	38.3007	582	28.952	582	95.7558	582	163.306	582	184.269	582	157.305	582	38.204	582	71.2165	582	76.1063	582	41.607
583	64.2414	583	61.7744	583	77.5991	583	59.6803	583	48.1299	583	90.0097	583	34.8507	583	27.0792	583	91.4846	583	159.418	583	182.826	583	155.331	583	36.3306	583	72.6746	583	75.8777	583	41.0404
584	64.2414	584	61.7744	584	79.4838	584	60.685	584	47.7492	584	91.6347	584	30.8006	584	24.6066	584	84.1135	584	152.829	584	180.783	584	151.157	584	33.3571	584	73.0327	584	73.749	584	37.8737
585	65.2778	585	63.8911	585	78.4684	585	62.0896	585	46.9684	585	92.1597	585	30.8006	585	28.7544	585	86.8422	585	156.64	585	181.24	585	150.982	585	32.4836	585	75.0907	585	76.6203	585	39.2071
586	66.7142	586	67.4078	586	76.753	586	63.8943	586	46.4876	586	91.9847	586	30.8006	586	35.2022	586	92.571	586	163.052	586	182.598	586	151.908	586	32.3102	586	77.8488	586	80.6916	586	41.7405
587	68.9506	587	65.2244	587	75.9376	587	64.8989	587	50.0069	587	90.3097	587	33.1506	587	33.05	587	94.6999	587	161.363	587	180.955	587	153.434	587	38.8368	587	83.5069	587	83.6629	587	44.0739
588	71.1869	588	62.6411	588	75.4222	588	65.7035	588	53.8261	588	88.5347	588	36.0006	588	30.0979	588	95.8287	588	158.674	588	179.112	588	154.96	588	46.0633	588	89.665	588	86.4342	588	46.0072
589	72.2233	589	67.3578	589	74.7069	589	64.0082	589	54.8453	589	90.2597	589	40.1506	589	34.9457	589	97.4575	589	158.886	589	182.27	589	155.786	589	44.0899	589	89.723	589	82.5055	589	44.2405
590	72.7597	590	71.3744	590	74.1914	590	62.6128	590	55.7646	590	91.7847	590	43.3006	590	38.5935	590	98.1863	590	158.297	590	184.527	590	156.512	590	42.6165	590	89.7811	590	79.0768	590	43.3739
591	68.3961	591	71.1911	591	74.1761	591	63.2174	591	55.9838	591	92.6097	591	36.4507	591	34.9413	591	91.2151	591	150.808	591	180.684	591	154.638	591	45.543	591	91.9392	591	80.8481	591	47.6073
592	65.4324	592	71.7077	592	74.0607	592	63.5221	592	57.003	592	93.7347	592	30.8006	592	31.6892	592	85.6439	592	146.319	592	178.441	592	153.664	592	48.3696	592	94.1973	592	82.4195	592	52.8406
593	67.7688	593	75.1244	593	73.5453	593	63.9267	593	60.9222	593	95.6596	593	30.8006	593	30.137	593	86.5727	593	153.431	593	181.199	593	155.69	593	49.9962	593	97.9554	593	82.6908	593	60.874
594	70.1052	594	76.6411	594	73.0299	594	64.5314	594	62.0415	594	95.6846	594	30.8006	594	30.4848	594	88.7015	594	156.542	594	183.256	594	156.515	594	53.8227	594	103.913	594	83.9621	594	68.4073
595	73.0416	595	74.3577	595	71.9145	595	65.836	595	57.1607	595	93.8096	595	30.8006	595	34.4326	595	93.7304	595	151.253	595	183.813	595	155.341	595	62.5493	595	115.272	595	89.2334	595	74.8407
596	74.5779	596	74.2744	596	71.7991	596	66.5406	596	55.48	596	94.2346	596	31.9256	596	37.7804	596	96.8591	596	146.565	596	179.571	596	152.867	596	72.7759	596	124.53	596	95.8047	596	86.1741
597	74.4143	597	77.791	597	73.1838	597	65.9453	597	57.9992	597	97.9596	597	35.3506	597	40.4282	597	97.588	597	142.176	597	168.428	597	148.893	597	85.2024	597	130.888	597	104.476	597	104.107
598	74.0507	598	76.2077	598	73.4684	598	67.1499	598	57.7184	598	98.7846	598	34.8756	598	40.0761	598	96.7167	598	141.187	598	160.785	598	146.219	598	101.129	598	143.546	598	116.747	598	122.141
599	73.0871	599	69.5244	599	72.653	599	69.9546	599	54.7376	599	96.7096	599	30.8006	599	36.9239	599	94.3456	599	142.999	599	156.543	599	145.445	599	120.656	599	161.704	599	132.019	599	140.174
600	72.3235	600	67.341	600	70.9376	600	66.8592	600	52.3569	600	93.9346	600	30.8006	600	33.5717	600	92.3744	600	142.01	600	156.6	600	142.771	600	141.182	600	188.062	600	154.99	600	165.308
601	71.3598	601	66.9577	601	69.0222	601	60.7638	601	50.4761	601	90.9596	601	30.8006	601	30.1195	601	90.5032	601	139.321	601	159.057	601	139.097	601	162.309	601	219.02	601	182.361	601	194.541
602	72.0962	602	67.6744	602	69.2068	602	61.6685	602	52.3953	602	89.1846	602	30.8006	602	28.8674	602	86.232	602	139.132	602	156.514	602	138.922	602	194.035	602	249.178	602	206.233	602	228.174
603	72.9326	603	68.891	603	70.6914	603	65.2731	603	55.2146	603	87.1096	603	30.8006	603	28.1152	603	81.4608	603	139.644	603	151.772	603	140.048	603	229.262	603	278.736	603	228.504	603	263.608
604	70.069	604	72.1077	604	70.376	604	65.5778	604	50.8338	604	85.9346	604	30.8006	604	29.263	604	78.1896	604	131.355	604	144.829	604	132.774	604	248.488	604	303.194	604	251.775	604	289.841
605	66.2053	605	75.6244	605	69.8607	605	65.4824	605	45.053	605	84.7598	605	30.8006	605	31.2108	605	75.3184	605	121.066	605	137.586	605	123.9	605	265.015	605	326.252	605	275.147	605	314.674
606	64.2414	606	77.241	606	67.3452	606	68.087	606	48.0145	606	86.7265	606	31.9006	606	27.7586	606	75.8472	606	120.877	606	129.244	606	124.826	606	275.241	606	338.01	606	281.518	606	320.608
607	64.2414	607	78.3577	607	65.1299	607	70.3917	607	50.5761	607	88.0931	607	32.8006	607	24.6066	607	76.476	607	120.789	607	121.701	607	126.052	607	283.868	607	347.769	607	286.289	607	324.941
608	68.0414	608	74.2743	608	64.8145	608	66.6963	608	49.2376	608	84.7598	608	30.8006	608	25.9265	608	74.3049	608	119	608	124.258	608	122.377	608	275.695	608	339.427	608	276.961	608	319.774
609	72.3414	609	70.991	609	65.0991	609	63.9009	609	48.3991	609	84.7598	609	30.8006	609	27.5465	609	72.5336	609	119	609	126.616	609	122.377	609	265.121	609	329.585	609	266.532	609	311.008
610	77.5414	610	73.5077	610	67.1837	610	66.0056	610	48.0606	610	89.8348	610	30.8006	610	29.4665	610	74.1625	610	119.525	610	128.673	610	122.377	610	242.548	610	312.743	610	253.403	610	287.641
611	81.5414	611	76.3243	611	67.4683	611	68.6102	611	48.0222	611	91.8098	611	30.8006	611	29.5865	611	73.5913	611	120.25	611	129.63	611	122.377	611	218.174	611	293.701	611	237.474	611	262.274
612	82.4414	612	80.341	612	62.9529	612	73.0149	612	47.6837	612	87.0848	612	34.2606	612	24.6066	612	66.5201	612	120.275	612	128.387	612	122.377	612	188.101	612	269.359	612	214.846	612	232.408
613	83.2414	613	81.3577	613	60.9376	613	74.5195	613	47.1452	613	84.7598	613	35.5206	613	24.6066	613	63.4492	613	119	613	125.345	613	122.377	613	160.727	613	242.317	613	190.017	613	201.541
614	83.5414	614	78.2743	614	62.6222	614	71.0241	614	46.6068	614	84.7598	614	33.4806	614	28.4066	614	66.9891	614	119	614	119.906	614	122.377	614	137.054	614	211.175	614	161.488	614	169.175
615	82.7414	615	77.191	615	63.9068	615	70.5288	615	46.9683	615	86.4098	615	31.8406	615	28.6066	615	71.6291	615	119	615	119.906	615	128.927	615	113.481	615	185.133	615	137.86	615	141.808
616	81.0414	616	77.7076	616	64.6914	616	73.2334	616	48.1298	616	88.0598	616	30.8006	616	24.6066	616	76.8692	616	123.967	616	119.906	616	142.077	616	90.0071	616	163.391	616	119.631	616	118.941
617	79.8414	617	79.6243	617	64.476	617	73.5381	617	47.1913	617	87.2098	617	30.8006	617	24.6066	617	72.9092	617	123.233	617	121.656	617	137.627	617	65.7336	617	134.949	617	99.3023	617	95.1747
618	79.0414	618	82.841	618	63.3606	618	72.1427	618	45.053	618	84.7598	618	30.8006	618	24.6066	618	63.4492	618	119	618	119.906	618	122.377	618	41.1602	618	102.307	618	77.8737	618	71.108
619	80.3414	619	83.7576	619	63.0452	619	71.3473	619	45.053	619	84.7598	619	31.3006	619	28.8566	619	63.4492	619	119	619	119.906	619	122.377	619	28.0868	619	83.6655	619	64.0449	619	53.5414
620	81.9414	620	84.1743	620	62.8298	620	71.2519	620	49.7197	620	84.7598	620	30.8006	620	32.7065	620	72.0206	620	120.5	620	123.839	620	134.297	620	18.9133	620	69.8235	620	52.9163	620	38.6747
621	81.9414	621	83.191	621	59.8145	621	72.3566	621	47.7863	621	88.3465	621	30.8006	621	29.5566	621	69.392	621	119.9	621	122.372	621	133.817	621	4.53992	621	57.9816	621	45.4875	621	23.3081
622	81.5414	622	81.9076	622	56.3993	622	73.8612	622	45.053	622	92.3332	622	30.8006	622	24.6066	622	65.0634	622	119	622	119.906	622	131.337	622	4.53992	622	46.4387	622	38.2589	622	8.33984
623	80.6414	623	80.6243	623	64.3254	623	75.1659	623	50.9372	623	92.2198	623	37.0943	623	24.6066	623	68.2349	623	119	623	119.906	623	126.657	623	4.53992	623	46.4387	623	36.4302	623	8.33984
624	80.2414	624	79.8409	624	72.0515	624	76.1705	624	56.6214	624	92.4065	624	43.088	624	30.9621	624	71.2063	624	119	624	119.906	624	122.377	624	4.53992	624	46.4387	624	33.9015	624	8.33984
625	82.2414	625	81.7576	625	70.8775	625	71.6752	625	62.1056	625	95.1932	625	42.7816	625	30.4177	625	66.4777	625	119	625	119.906	625	122.377	625	4.53992	625	46.4387	625	26.1729	625	8.33984
626	83.9414	626	82.7743	626	70.0036	626	69.5798	626	65.6899	626	97.7799	626	43.7753	626	30.4732	626	63.4492	626	119	626	119.906	626	122.377	626	4.53992	626	46.4387	626	19.8441	626	8.33984
627	83.7414	627	79.0909	627	69.6297	627	77.0844	627	62.4741	627	99.3666	627	48.069	627	32.7288	627	67.4603	627	119	627	119.906	627	126.937	627	7.47327	627	46.4387	627	20.1155	627	8.33984
628	83.7414	628	78.5076	628	67.8558	628	80.6891	628	61.1583	628	99.7532	628	50.5627	628	33.4843	628	69.2714	628	120.45	628	119.906	628	129.097	628	8.30664	628	46.4387	628	21.4868	628	8.33984
629	84.5414	629	83.7242	629	62.8819	629	75.6937	629	63.3425	629	97.5399	629	48.4564	629	31.3399	629	65.8826	629	121.8	629	119.906	629	127.057	629	4.53992	629	46.4387	629	24.9581	629	8.33984
630	86.1414	630	86.9409	630	62.308	630	74.1984	630	63.3267	630	95.5266	630	45.0501	630	28.6955	630	65.7937	630	121.45	630	119.906	630	124.717	630	4.53992	630	46.4387	630	26.7294	630	8.33984
631	90.0414	631	87.7576	631	66.6341	631	76.503	631	59.4109	631	93.8133	631	40.2437	631	25.351	631	70.1049	631	119	631	119.906	631	122.377	631	5.13989	631	46.4387	631	26.9007	631	8.38983
632	90.3414	632	89.4742	632	69.0602	632	78.9076	632	56.1951	632	95.1	632	40.6374	632	24.6066	632	70.4159	632	119	632	119.906	632	122.377	632	5.63983	632	46.4387	632	28.072	632	8.33984
633	88.5414	633	92.2909	633	69.7863	633	81.0123	633	53.0793	633	98.6867	633	45.5311	633	26.1066	633	67.4271	633	121.233	633	124.656	633	132.81	633	5.63983	633	46.4387	633	30.4434	633	8.50647
634	88.6414	634	91.0076	634	75.7124	634	80.0169	634	51.6635	634	93.8733	634	46.9248	634	25.7065	634	65.2382	634	120.767	634	123.906	634	130.343	634	4.53992	634	51.6553	634	29.7147	634	9.47315
635	89.8414	635	88.0242	635	83.9385	635	77.5216	635	50.9477	635	84.7598	635	47.2185	635	24.6066	635	63.4492	635	119	635	120.656	635	122.377	635	4.53992	635	59.072	635	27.5859	635	10.7398
636	94.4414	636	91.3409	636	83.3646	636	83.5262	636	54.732	636	87.0245	636	42.7122	636	26.9983	636	63.4492	636	119	636	119.906	636	122.377	636	4.53992	636	57.7886	636	28.7573	636	10.7064
637	99.4414	637	96.0576	637	80.3907	637	91.3308	637	59.7162	637	91.6892	637	37.3058	637	30.1901	637	72.2424	637	119	637	119.906	637	125.857	637	4.53992	637	54.4053	637	30.5286	637	10.2731
638	101.141	638	96.4742	638	82.7168	638	90.1354	638	56.8004	638	91.2539	638	39.0995	638	29.5818	638	72.0355	638	119	638	119.906	638	132.537	638	9.13989	638	50.522	638	27.9999	638	8.33984
639	102.641	639	96.5909	639	85.1429	639	88.2401	639	53.5846	639	90.5187	639	41.5932	639	28.4736	639	71.3287	639	119	639	121.289	639	139.017	639	13.9399	639	46.4387	639	25.0712	639	8.33984
640	103.641	640	98.6075	640	83.869	640	92.3447	640	48.6688	640	88.6834	640	38.9869	640	27.1654	640	71.4219	640	119	640	125.973	640	128.997	640	4.53992	640	46.4387	640	24.4425	640	8.33984
641	104.341	641	100.724	641	82.8951	641	94.8494	641	45.053	641	87.4481	641	37.5806	641	26.1571	641	71.9151	641	121.732	641	130.557	641	122.377	641	4.53992	641	46.4387	641	23.9138	641	8.33984
642	102.541	642	102.541	642	83.3212	642	90.854	642	45.053	642	88.6128	642	41.9743	642	26.7489	642	73.6083	642	122.963	642	133.44	642	122.377	642	7.77325	642	46.5786	642	23.9852	642	12.5176
643	102.541	643	103.157	643	86.0473	643	88.8586	643	45.053	643	89.9775	643	44.868	643	27.1407	643	75.9015	643	124.995	643	135.624	643	122.377	643	8.90656	643	47.0186	643	22.4565	643	15.0954
644	106.041	644	100.974	644	94.9734	644	91.7633	644	48.678	644	91.8423	644	43.5616	644	27.1324	644	78.8946	644	129.726	644	135.908	644	125.406	644	4.53992	644	48.0586	644	17.2278	644	15.0732
645	106.441	645	101.591	645	98.9995	645	94.5679	645	49.603	645	92.507	645	43.6553	645	26.7242	645	81.1879	645	134.858	645	140.691	645	129.036	645	4.53992	645	47.8986	645	16.6991	645	13.751
646	102.641	646	105.108	646	96.6256	646	96.3726	646	46.428	646	91.5717	646	45.249	646	25.7159	646	81.9811	646	140.389	646	151.775	646	133.866	646	11.3588	646	46.4387	646	22.6704	646	11.4288
647	102.141	647	105.724	647	94.1517	647	97.4772	647	45.053	647	90.3364	647	46.5427	647	25.4077	647	86.8743	647	147.921	647	159.159	647	139.296	647	12.9777	647	46.4387	647	21.3417	647	12.0065
648	104.341	648	103.341	648	91.1778	648	97.9819	648	45.053	648	89.4011	648	47.3364	648	25.8995	648	95.3674	648	156.953	648	163.842	648	145.425	648	10.7966	648	46.4387	648	14.0131	648	15.4843
649	108.641	649	103.257	649	91.6039	649	97.0865	649	46.9697	649	90.4658	649	45.9301	649	26.9912	649	101.061	649	165.784	649	170.226	649	156.055	649	9.91559	649	47.8609	649	11.7825	649	13.3621
650	113.541	650	104.674	650	93.73	650	95.6911	650	49.5863	650	92.4305	650	43.5237	650	28.083	650	105.354	650	174.516	650	177.209	650	168.985	650	9.53449	650	50.1831	650	12.0158	650	8.33984
651	111.341	651	103.391	651	91.7561	651	92.6957	651	49.603	651	89.1953	651	44.3174	651	29.0747	651	108.147	651	171.047	651	176.393	651	172.714	651	9.55341	651	51.6054	651	14.2492	651	8.33984
652	107.441	652	101.608	652	88.9822	652	89.4004	652	48.9196	652	84.7598	652	46.5111	652	29.4665	652	110.64	652	164.479	652	173.977	652	174.144	652	9.77234	652	52.8276	652	16.8826	652	8.33984
653	107.941	653	102.824	653	87.0083	653	89.405	653	46.6363	653	84.7598	653	46.1048	653	28.1583	653	111.733	653	166.511	653	180.26	653	168.874	653	13.4913	653	51.6498	653	17.8159	653	8.33984
654	108.441	654	104.441	654	85.0344	654	89.9097	654	45.053	654	86.5798	654	45.5984	654	26.85	654	112.427	654	168.442	654	186.544	654	164.003	654	17.0102	654	50.3721	654	18.8492	654	8.33984
655	106.841	655	107.058	655	82.0605	655	90.1143	655	50.2219	655	93.0998	655	47.6921	655	29.5418	655	112.02	655	162.074	655	182.228	655	173.233	655	14.6291	655	50.8944	655	22.5826	655	8.33984
656	104.641	656	107.174	656	79.3866	656	89.119	656	54.1909	656	96.7198	656	48.9858	656	31.3336	656	109.213	656	155.505	656	176.711	656	177.363	656	13.248	656	50.5165	656	23.816	656	12.1398
657	99.7414	657	97.2908	657	76.8127	657	82.9236	657	55.1598	657	89.3398	657	45.0795	657	29.9253	657	97.6061	657	148.737	657	166.895	657	160.592	657	15.8669	657	46.4387	657	16.1493	657	8.73987
658	96.3414	658	90.3075	658	74.7388	658	78.2282	658	54.7288	658	84.7598	658	44.4732	658	30.7171	658	89.7993	658	144.168	658	158.179	658	147.122	658	16.4858	658	46.4387	658	11.7825	658	8.33984
659	95.2414	659	89.4241	659	73.5649	659	77.4329	659	51.6977	659	84.7598	659	49.3669	659	35.5088	659	88.9925	659	144.7	659	151.262	659	141.652	659	12.4048	659	46.4387	659	15.1396	659	13.9034
660	92.5414	660	88.2408	660	73.091	660	76.7375	660	52.1666	660	86.7598	660	50.2606	660	39.3006	660	86.8857	660	141.732	660	145.446	660	137.881	660	9.92371	660	48.6213	660	16.8967	660	15.9671
661	87.8414	661	87.1575	661	72.7171	661	76.4421	661	56.9355	661	89.8598	661	46.6542	661	41.7924	661	82.9789	661	134.263	661	141.53	661	136.211	661	9.5426	661	52.3039	661	17.7538	661	13.6307
662	84.9414	662	84.1741	662	71.1432	662	74.9468	662	58.5045	662	91.4598	662	46.6479	662	41.7841	662	78.6721	662	129.195	662	139.313	662	133.041	662	13.1616	662	54.1865	662	19.5109	662	13.1943
663	84.1414	663	79.9908	663	67.9693	663	72.5514	663	58.1734	663	91.9598	663	48.8416	663	39.9759	663	74.8652	663	125.226	663	138.797	663	128.77	663	20.0804	663	55.3691	663	21.868	663	14.458
664	83.5414	664	79.6075	664	67.0954	664	70.8561	664	59.6424	664	94.2598	664	51.8353	664	39.4676	664	73.4584	664	126.358	664	132.881	664	126.1	664	19.8994	664	55.7517	664	17.8252	664	15.6216
665	82.8414	665	80.4241	665	67.1215	665	69.5607	665	62.2113	665	97.6598	665	55.229	665	39.4594	665	73.4517	665	129.089	665	125.264	665	123.93	665	17.0183	665	56.1343	665	11.7825	665	16.5852
666	80.2414	666	77.5408	666	65.9476	666	64.1653	666	63.7802	666	99.0598	666	56.4226	666	39.8511	666	72.8448	666	126.421	666	130.348	666	124.36	666	17.0372	666	56.1169	666	18.0052	666	17.3488
667	77.1414	667	73.9574	667	64.7737	667	58.071	667	65.3491	667	100.56	667	56.9163	667	40.2429	667	72.238	667	122.953	667	137.231	667	125.189	667	17.5561	667	55.8995	667	26.2279	667	18.4125
668	77.8414	668	70.3741	668	56.3993	668	60.2864	668	63.0181	668	102.26	668	59.01	668	44.2347	668	72.7312	668	123.084	668	133.715	668	123.819	668	15.1751	668	53.1821	668	20.7507	668	12.8761
669	78.3414	669	67.9908	669	56.3993	669	62.7018	669	62.087	669	104.56	669	61.5037	669	48.6264	669	73.0244	669	123.316	669	129.499	669	122.749	669	13.594	669	51.3648	669	16.9734	669	8.33984
670	74.7414	670	73.2074	670	62.5135	670	64.4172	670	71.956	670	110.36	670	65.3974	670	58.0182	670	70.4176	670	123.947	670	124.182	670	122.377	670	17.0129	670	54.7473	670	23.5961	670	10.9148
671	73.8414	671	76.9241	671	65.7278	671	66.1326	671	79.2249	671	115.06	671	69.2911	671	65.21	671	69.5107	671	124.879	671	121.366	671	122.377	671	19.2318	671	57.2299	671	27.2189	671	12.0898
672	78.5414	672	76.2408	672	61.0421	672	66.948	672	79.5938	672	116.36	672	73.6847	672	67.0017	672	72.304	672	126.41	672	125.55	672	127.507	672	19.0508	672	57.3126	672	21.8416	672	9.16479
673	80.8414	673	76.4574	673	59.4564	673	66.1634	673	81.7628	673	118.66	673	77.1784	673	70.1935	673	74.9971	673	127.642	673	128.533	673	130.637	673	19.0697	673	55.7952	673	19.1643	673	8.33984
674	79.3414	674	78.1741	674	62.8707	674	62.8788	674	85.8317	674	122.06	674	79.0721	674	74.6852	674	77.4904	674	128.074	674	130.017	674	130.066	674	19.8886	674	52.2778	674	19.887	674	9.37311
675	77.6414	675	78.9907	675	61.4849	675	61.3942	675	91.9006	675	126.16	675	84.3658	675	77.077	675	75.5835	675	127.905	675	130.8	675	131.397	675	19.1075	675	50.9604	675	20.3098	675	9.60645
676	75.0414	676	79.2074	676	56.3993	676	61.4096	676	99.6696	676	130.36	676	92.0595	676	77.2687	676	69.1767	676	126.837	676	130.984	676	134.026	676	16.8264	676	51.543	676	20.1325	676	8.33984
677	73.3414	677	74.7241	677	56.3993	677	63.325	677	102.939	677	132.26	677	95.0532	677	79.1605	677	68.1699	677	123.468	677	129.068	677	133.656	677	16.9454	677	52.7256	677	18.7553	677	8.33984
678	71.9414	678	68.3407	678	56.3993	678	65.9404	678	104.107	678	133.16	678	95.8468	678	81.5523	678	69.8631	678	119	678	126.751	678	132.386	678	18.5643	678	54.0082	678	16.978	678	8.33984
679	69.7414	679	64.9574	679	62.4492	679	62.6558	679	108.876	679	140.06	679	98.2405	679	87.744	679	67.1562	679	122.25	679	124.935	679	127.716	679	15.0832	679	52.9908	679	15.2007	679	11.1065
680	67.1414	680	61.7744	680	70.0992	680	58.071	680	114.545	680	148.26	680	101.234	680	94.7358	680	63.4492	680	126.7	680	123.419	680	122.546	680	10.3021	680	51.6734	680	13.3234	680	14.1732
681	68.5414	681	61.7744	681	62.6492	681	58.071	681	117.614	681	149.16	681	109.828	681	95.4275	681	63.4492	681	122.45	681	123.002	681	122.377	681	6.72107	681	48.756	681	16.6461	681	11.6398
682	69.8414	682	61.7744	682	56.3993	682	58.071	682	121.383	682	151.06	682	118.022	682	97.4193	682	65.1282	682	119	682	122.286	682	122.377	682	4.53992	682	46.4387	682	19.5689	682	8.90643
683	68.8414	683	65.4119	683	61.1118	683	58.071	683	133.152	683	163.16	683	121.115	683	112.711	683	67.9073	683	122.33	683	120.37	683	122.377	683	4.53992	683	46.4387	683	17.3916	683	8.67304
684	67.7414	684	68.2494	684	64.8243	684	59.0911	684	141.921	684	173.66	684	125.509	684	124.303	684	69.6863	684	124.761	684	120.553	684	129.458	684	4.53992	684	47.4886	684	15.7144	684	8.33984
685	66.5414	685	69.1869	685	65.0367	685	63.4111	685	142.19	685	179.46	685	131.703	685	127.095	685	67.9654	685	123.991	685	127.437	685	134.74	685	8.13995	685	46.4387	685	14.4371	685	8.33984
686	65.8414	686	69.4244	686	65.5492	686	64.3311	686	144.559	686	181.26	686	140.196	686	131.286	686	67.3445	686	125.722	686	128.321	686	138.621	686	9.13995	686	46.4387	686	12.7598	686	8.33984
687	66.7414	687	68.2619	687	65.9617	687	59.6511	687	151.528	687	177.66	687	151.59	687	137.578	687	67.1235	687	131.452	687	119.906	687	140.403	687	5.83997	687	46.4387	687	11.7825	687	8.33984
688	68.9414	688	66.0994	688	62.9742	688	58.071	688	157.397	688	183.26	688	159.384	688	141.47	688	67.9026	688	131.982	688	122.56	688	138.885	688	4.53992	688	46.4387	688	11.7825	688	8.33984
689	71.9414	689	62.8368	689	57.3867	689	59.071	689	163.666	689	197.36	689	164.077	689	143.862	689	68.8816	689	127.513	689	134.114	689	134.166	689	4.53992	689	49.172	689	11.7825	689	8.33984
690	72.3414	690	61.7744	690	56.3993	690	59.071	690	163.135	690	199.76	690	166.171	690	146.753	690	69.6608	690	130.043	690	138.469	690	138.648	690	4.53992	690	48.5054	690	11.7825	690	8.33984
691	71.4414	691	61.7744	691	56.3993	691	58.071	691	159.203	691	196.86	691	166.365	691	149.945	691	70.2398	691	135.874	691	139.523	691	147.329	691	4.53992	691	46.4387	691	15.5687	691	8.33984
692	68.1414	692	61.7744	692	59.2243	692	58.071	692	158.373	692	200.26	692	162.558	692	149.837	692	69.5189	692	142.804	692	143.077	692	153.211	692	4.53992	692	46.4387	692	16.855	692	11.1459
693	64.2414	693	65.3744	693	62.6493	693	60.521	693	157.641	693	205.16	693	157.852	693	148.929	693	68.3979	693	149.835	693	147.332	693	158.893	693	4.53992	693	46.4387	693	17.6412	693	13.3521
694	64.2414	694	63.4745	694	59.1743	694	60.2711	694	152.81	694	198.26	694	153.746	694	140.02	694	72.077	694	153.365	694	145.786	694	168.674	694	16.4204	694	53.1126	694	24.4276	694	22.9581
695	67.3414	695	61.7744	695	56.3993	695	59.821	695	147.679	695	190.96	695	148.839	695	131.512	695	74.9561	695	156.196	695	144.84	695	176.555	695	26.801	695	59.0866	695	30.7138	695	31.9642
696	65.6415	696	61.7744	696	56.3993	696	58.071	696	142.148	696	183.56	696	139.533	696	127.504	696	71.0352	696	152.526	696	149.895	696	171.937	696	23.4815	696	60.6605	696	33.5001	696	34.5704
697	64.2414	697	61.7744	697	56.3993	697	58.071	697	134.817	697	176.26	697	130.627	697	121.396	697	69.8142	697	150.056	697	155.849	697	169.419	697	23.762	697	62.7344	697	37.7863	697	38.8765
698	64.2414	698	61.7744	698	56.3993	698	58.071	698	124.286	698	170.26	698	123.52	698	110.487	698	74.3932	698	150.487	698	165.004	698	173.7	698	33.7426	698	68.2084	698	45.6726	698	47.0826
699	64.2414	699	61.7744	699	56.3993	699	58.071	699	114.955	699	162.86	699	114.314	699	101.179	699	78.6723	699	152.817	699	171.058	699	176.682	699	43.1231	699	75.2823	699	54.8589	699	54.3887
700	64.2414	700	61.7744	700	56.3993	700	60.7614	700	107.424	700	154.56	700	102.508	700	93.171	700	81.7514	700	157.648	700	172.912	700	177.863	700	52.4036	700	84.3562	700	65.7451	700	59.8948
701	67.5196	701	61.7744	701	56.6493	701	66.7517	701	103.393	701	144.56	701	94.6016	701	86.2628	701	78.9305	701	159.078	701	169.367	701	176.945	701	59.5842	701	96.1302	701	74.8314	701	73.4009
702	68.9977	702	67.9411	702	56.3993	702	75.542	702	101.762	702	133.36	702	88.8952	702	79.8545	702	70.9095	702	157.808	702	161.821	702	174.427	702	65.6647	702	110.204	702	82.3177	702	92.107
703	70.7759	703	66.3078	703	58.2819	703	83.1324	703	98.2307	703	130.76	703	84.6889	703	76.6463	703	71.4886	703	157.039	703	158.575	703	176.408	703	73.3452	703	121.878	703	93.2039	703	100.313
704	72.254	704	61.7744	704	60.9645	704	90.5227	704	94.0997	704	131.46	704	81.1826	704	74.638	704	75.5676	704	156.369	704	157.23	704	179.59	704	81.9257	704	132.852	704	104.89	704	105.019
705	76.0322	705	69.4452	705	66.3471	705	94.613	705	97.1686	705	127.36	705	81.2763	705	70.7298	705	74.0467	705	160.2	705	162.984	705	176.071	705	97.4062	705	145.226	705	114.376	705	115.125
706	80.4103	706	79.1158	706	72.2297	706	98.4033	706	101.237	706	122.36	706	82.27	706	66.9216	706	71.9258	706	164.63	706	169.638	706	171.953	706	113.487	706	157.6	706	123.763	706	125.931
[truncated: 1,294 more rows]

[truncated: 15 more sheets: Figure S12f, Figure S13, Figure S14, Figure S15, Figure S16, Figure S17, Figure S18, Figure S19a-b, Figure S19c-d, Figure S19e-f, Figure S19g-h, Figure S20a-b, Figure S20c-d, Figure S20e-f, Figure S20g-h]
